# Supplementary material for: Big data and analysis of risk factors for gallbladder disease in the young generation of Korea
Source: PLoS One. 2019 Feb 22;14(2):e0211480. doi: 10.1371/journal.pone.0211480 (PMC6386282; doi:10.1371/journal.pone.0211480)
Supplement: S1 File — (XLSX) [file pone.0211480.s001.xlsx]

## Sheet: Sheet1
mun_jindan1	mun_jindan2	mun_jindan3	mun_jindan4	mun_jindan5	mun_jindan6	mun_jindan7	mun_jindan8	mun1_drug1	mun1_drug2	mun1_drug3	mun1_drug4	mun1_drug5	mun1_drug6	mun1_drug7	mun1_drug8	mun2_1	mun2_2	mun2_3	mun2_4	mun2_5	mun3	mun4_1	mun4_2_year	mun4_2_day	mun4_3_year	mun4_3_day	mun4_4	mun5_2	mun5_3_1	mun5_3_2	mun6_2	mun6_3	mun6_4	mun8_1	mun8_2	mun8_3	mun8_4	mun7_1	mun7_2	mun7_3	mun7_4	mun7_5	chumun1	chumun2_1	chumun2_2	chumun2_3	chumun2_4	chumun2_5	chumun2_6
0	1	1	0	0	0		0	0	1	1	0	0	0		0	0	0	0	0		3	2	20	14			2	3	1	6	6	6	6	0	0	0	0	0	0	0	0	0	0	0	0	0	0	0	0
0	0	0	0	0	0		0	0	0	0	0	0	0		0	0	0	0	0		2	1					0	1	0		3	3	7	0	0	0	0	0	0	0	0	0	0	0	0	0	0	0	0
1	0	1	1	0	0		0	1	0	1	1	0	0		0	0	1	1	1		2	3			30	10	1	1	0		1	4	1	0	0	0	0	0	0	0	0	0	0	0	0	0	0	0	0
0	0	0	0	0	0		0	0	0	0	0	0	0		0	0	0	0	0		1	1					0	1	0		1	1	1	0	0	0	0	0	0	0	0	0	0	0	0	0	0	0	0
0	0	0	0	0	0		0	0	0	0	0	0	0		0	0	0	0	0		2	1					0	1	1	5	1	1	1	0	0	0	0	0	0	0	0	0	0	0	0	0	0	0	0
0	0	0	0	0	0		0	0	0	0	0	0	0		0	0	0	1	0		1	2	2	1			2	3	2	1	3	3	3	0	0	0	0	0	0	0	0	0	0	0	0	0	0	0	0
0	0	0	0	0	0		0	0	0	0	0	0	0		0	0	0	0	0		1	1					0	2	1	3	2	3	3	0	0	0	0	0	0	0	0	0	0	0	0	0	0	0	0
0	0	0	0	0	0		0	0	0	0	0	0	0		0	0	0	0	1		2	3			30	20	2	6	1		1	2	5	0	0	0	0	0	0	0	0	0	0	0	0	0	0	0	0
0	0	0	0	0	0		0	0	0	0	0	0	0		0	0	0	1	0		3	2	25	20			2	1	1	15	1	1	6	0	0	0	0	0	0	0	0	0	0	0	0	0	0	0	0
0	0	0	0	0	0		0	0	0	0	0	0	0		0	0	0	0	0		3	3			10	15	2	2	1	8	8	2	4	1	1	1	1	0	0	0	0	0	0	0	0	0	0	0	0
0	0	0	0	0	0		0	0	0	0	0	0	0		0	0	1	0	0		2	1					0	2	2	1	1	2	2	0	0	0	0	0	0	0	0	0	0	0	0	0	0	0	0
0	0	0	0	0	0		0	0	0	0	0	0	0		0	0	0	0	0		2	1					0	1	0		2	2	2	1	1	1	1	0	0	0	0	0	0	0	0	0	0	0	0
0	0	0	0	0	0		0	0	0	0	0	0	0		0	0	0	0	0		2	1					0	1	0		1	2	1	0	0	0	0	0	0	0	0	0	0	0	0	0	0	0	0
0	0	0	0	0	0		0	0	0	0	0	0	0		0	0	0	0	0		1	3			10	10	2	2	0		5	5	5	0	0	0	0	0	0	0	0	0	0	0	0	0	0	0	0
0	0	0	0	0	0		0	0	0	0	0	0	0		0	0	0	0	0		2	1					0	2	2	5	1	1	1	0	0	0	0	0	0	0	0	0	0	0	0	0	0	0	0
0	0	0	0	0	0		0	0	0	0	0	0	0		0	0	0	0	1		3	1					0	1	0		2	2	6	0	0	0	0	0	0	0	0	0	0	0	0	0	0	0	0
0	0	1	0	0	0		0	0	0	1	0	0	0		0	0	0	1	0		2	1					0	2	1	10	3	3	3	0	0	0	0	0	0	0	0	0	0	0	0	0	0	0	0
0	0	0	0	0	0		0	0	0	0	0	0	0		0	1	1	1	1		1	1					0	1	2	1	1	1	3	0	0	0	0	0	0	0	0	0	0	0	0	0	0	0	0
0	0	0	0	0	0		1	0	0	0	0	0	0		1	1	0	0	0		3	3			7	3	2	3	1	6	1	1	3	0	0	0	0	0	0	0	0	0	0	0	0	0	0	0	0
0	0	0	0	0	0		0	0	0	0	0	0	0		0	0	0	0	0		2	1					0	5	2	2	1	1	6	0	0	0	0	0	0	0	0	0	0	0	0	0	0	0	0
0	0	0	0	0	0		0	0	0	0	0	0	0		0	1	0	1	1		2	3			20	20	2	6	3	2	5	6	7	0	0	0	0	0	0	0	0	0	0	0	0	0	0	0	0
0	0	0	0	0	0		0	0	0	0	0	0	0		0	0	0	0	0		3	2	10	15			0	2	1	7	1	1	8	0	0	0	0	0	0	0	0	0	0	0	0	0	0	0	0
0	0	0	0	0	0		0	0	0	0	0	0	0		0	0	0	1	0		2	1					0	2	1		1	1	3	0	0	0	0	0	0	0	0	0	0	0	0	0	0	0	0
0	0	0	0	0	0		1	0	0	0	0	0	0		1	0	0	1	1		2	1					0	1	0		2	3	4	0	0	0	0	0	0	0	0	0	0	0	0	0	0	0	0
0	0	0	0	0	0	0	0	0	0	0	0	0	0	0	0	0	0	0	0	0	2	1						1	2	1	6	6	6	1	1	1	1	0	0	0	0	0	0	0	0	0	0	0	0
0	0	0	0	0	0		0	0	0	0	0	0	0		0	0	0	1	0		3	1					0	1	2	2	2	1	2	0	0	0	0	0	0	0	0	0	0	0	0	0	0	0	0
0	0	0	0	0	0		0	0	0	0	0	0	0		0	0	0	0	0		3	1					0	1	0		1	1	6	0	0	0	0	0	0	0	0	0	0	0	0	0	0	0	0
0	0	1	0	0	0		0	0	0	0	0	0	0		0	0	0	0	0		2	1					0	1	0		4	4	8	0	0	0	0	0	0	0	0	0	0	0	0	0	0	0	0
0	0	0	0	0	0		0	0	0	0	0	0	0		0	0	0	0	0		3	1					0	2	2	1	1	0	8	0	0	0	0	0	0	0	0	0	0	0	0	0	0	0	0
0	0	0	0	0	0		1	0	0	0	0	0	0		0	0	0	0	1		3	1					0	1	0		1	1	6	0	0	0	0	0	0	0	0	0	0	0	0	0	0	0	0
0	0	0	0	0	0	0	0	0	0	0	0	0	0	0	0	0	0	0	1	0	3	1						1			2	4	6
0	0	0	0	0	0		0	0	0	1	0	0	0		0	1	0	0	0		2	2	10	10			0	2	1	3	3	2	3	0	0	0	0	0	0	0	0	0	0	0	0	0	0	0	0
0	0	0	0	0	0	0	0	0	0	0	0	0	0	0	0	0	0	1	1	0	2	1						4	5	4	1	1	3	1	1	1	1	0	0	0	0	0	0	0	0	0	0	0	0
0	0	0	0	0	0	0	0	0	0	0	0	0	0	0	0	0	0	0	0	0	3	0						0			0	0	0
0	0	0	0	0	0		0	0	0	0	0	0	0		0	0	0	0	0		2	2	10	20			2	2	1	20	5	5	8	0	0	0	0	0	0	0	0	0	0	0	0	0	0	0	0
0	0	0	0	0	0		0	0	0	0	0	0	0		0	0	0	0	0		3	1					0	2	2	4	1	4	8	0	0	0	0	0	0	0	0	0	0	0	0	0	0	0	0
0	0	1	0	0	0		0	0	0	1	0	0	0		0	0	0	1	0		3	1					0	2	1	1	3	3	4	0	0	0	0	0	0	0	0	0	0	0	0	0	0	0	0
0	0	0	0	0	0		0	0	0	0	0	0	0		0	0	0	0	0		2	1					0	1	0		1	1	4	0	0	0	0	0	0	0	0	0	0	0	0	0	0	0	0
0	0	0	0	0	0		0	0	0	0	0	0	0		0	0	0	0	0		2	1					0	1	0		4	4	7	0	0	0	0	0	0	0	0	0	0	0	0	0	0	0	0
0	0	0	0	0	0		0	0	0	0	0	0	0		0	0	0	0	0		2	1					0	1	0		1	1	4	0	0	0	0	0	0	0	0	0	0	0	0	0	0	0	0
0	0	0	0	0	0		0	0	0	0	0	0	0		0	0	1	0	0		2	1					0	1	0		4	4	4	0	0	0	0	0	0	0	0	0	0	0	0	0	0	0	0
0	0	1	0	0	0		0	0	0	1	0	0	0		0	0	0	1	0		2	2	10	10			2	2	1	5	2	3	3	0	0	0	0	0	0	0	0	0	0	0	0	0	0	0	0
0	0	0	0	0	0		0	0	0	0	0	0	0		0	0	0	0	0		3	1					0	2	1	3	1	1	5	0	0	0	0	0	0	0	0	0	0	0	0	0	0	0	0
0	0	0	0	0	0		0	0	0	0	0	0	0		0	0	0	1	1		2	1					0	1	0		1	4	1	0	0	0	0	0	0	0	0	0	0	0	0	0	0	0	0
0	0	0	0	0	0		0	0	0	0	0	0	0		0	0	0	0	0		3	3			10	10	2	1	0		1	1	8	0	0	0	0	0	0	0	0	0	0	0	0	0	0	0	0
0	0	0	0	0	0		0	0	0	0	0	0	0		0	0	0	0	0		2	3			18	15	2	6	4	3	3	1	1	0	0	0	0	0	0	0	0	0	0	0	0	0	0	0	0
0	0	0	0	0	0		0	0	0	0	0	0	0		0	0	0	1	1		2	2	13	20			2	3	1	16	1	1	2	0	0	0	0	0	0	0	0	0	0	0	0	0	0	0	0
0	1	0	0	0	1		0	0	1	0	0	0	0		0	1	0	0	0		2	2	7				2	3	1	3	6	6	6	0	0	0	0	0	0	0	0	0	0	0	0	0	0	0	0
0	0	0	0	0	0		0	0	0	0	0	0	0		0	0	0	0	0		2	1					0	1	0		1	1	2	0	0	0	0	0	0	0	0	0	0	0	0	0	0	0	0
0	0	0	1	0	0		0	0	0	0	1	0	0		0	0	0	0	0		2	2	20	20			2	4	1	5	6	6	6	0	0	0	0	0	0	0	0	0	0	0	0	0	0	0	0
0	0	0	0	0	0		0	0	0	0	0	0	0		0	0	0	0	0		2	3			25	15	1	2	1	12	1	1	1	0	0	0	0	0	0	0	0	0	0	0	0	0	0	0	0
0	0	0	0	0	0		1	0	0	0	0	0	0		1	0	0	0	0		2	1					0	1	0		1	1	4	0	0	0	0	0	0	0	0	0	0	0	0	0	0	0	0
0	0	0	0	0	0		0	0	0	0	0	0	0		0	0	0	1	0		2	1					0	3	2	3	1	1	3	0	0	0	0	0	0	0	0	0	0	0	0	0	0	0	0
0	0	0	0	0	0		0	0	0	0	0	0	0		0	0	0	0	0		2	1					0	2	2	2	1	1	2	0	0	0	0	0	0	0	0	0	0	0	0	0	0	0	0
0	0	0	0	0	0		0	0	0	0	0	0	0		0	0	0	0	0		3	2	9	5			2	2	2	3	1	1	1	0	0	0	0	0	0	0	0	0	0	0	0	0	0	0	0
0	0	0	0	0	0		0	0	0	0	0	0	0		0	0	0	0	0		3	1					0	2	2	1	1	1	1	0	0	0	0	0	0	0	0	0	0	0	0	0	0	0	0
0	0	0	0	0	0		0	0	0	0	0	0	0		0	0	0	0	0		3	3			22	20	2	1	0		1	1	8	0	0	0	0	0	0	0	0	0	0	0	0	0	0	0	0
0	0	0	0	0	0		0	0	0	0	0	0	0		0	0	0	0	0		3	2	14	15			2	1	0		1	1	8	0	0	0	0	0	0	0	0	0	0	0	0	0	0	0	0
0	0	0	0	0	0		0	0	0	0	0	0	0		0	0	0	0	0		1	1					0	1	0		1	1	1	0	0	0	0	0	0	0	0	0	0	0	0	0	0	0	0
0	0	0	0	0	0		0	0	0	0	0	0	0		0	0	0	0	0		3	1					0	2	2		1	1	1	0	0	0	0	0	0	0	0	0	0	0	0	0	0	0	0
0	0	1	0	1	0		0	0	0	1	0	1	0		0	0	0	0	0		3	1					0	1	0		4	4	4	0	0	0	0	0	0	0	0	0	0	0	0	0	0	0	0
0	0	1	0	0	0		0	0	0	1	0	0	0		0	0	0	0	0		3	1					0	8	1	14	1	1	1	0	0	0	0	0	0	0	0	0	0	0	0	0	0	0	0
0	0	0	0	0	0		0	0	0	0	0	0	0		0	0	0	0	0		2	1					0	1	0		1	4	6	0	0	0	0	0	0	0	0	0	0	0	0	0	0	0	0
0	0	0	0	0	0		0	0	0	0	0	0	0		0	0	0	0	0		3	1					0	1	0		1	1	1	0	0	0	0	0	0	0	0	0	0	0	0	0	0	0	0
0	0	0	0	0	0		0	0	0	0	0	0	0		0	0	0	0	0		3	2	10	10			2	4	1	10	1	1	4	0	0	0	0	0	0	0	0	0	0	0	0	0	0	0	0
0	0	0	0	0	0	0	0	0	0	0	0	0	0	0	0	0	0	0	0	0	1	1					0	5	1	7	1	6	6	0	0	0	0	0	0	0	0	0	0	0	0	0	0	0	0
0	0	0	0	0	0		0	0	0	0	0	0	0		0	0	0	0	0		3	1					0	1	0		1	1	1	1	1	1	1	0	0	0	0	0	0	0	0	0	0	0	0
0	0	1	0	0	1		0	0	0	0	0	0	0		0	0	0	1	0		3	2	20	20			2	5	1	10	1	1	1	0	0	0	0	0	0	0	0	0	0	0	0	0	0	0	0
0	0	0	0	0	0		0	0	0	0	0	0	0		0	0	0	0	0		3	1					0	1	0		1	2	2	0	0	0	0	0	0	0	0	0	0	0	0	0	0	0	0
0	0	0	0	0	0		0	0	0	0	0	0	0		0	0	0	0	1		2	3			17	10	1	1	2	1	3	3	6	0	0	0	0	0	0	0	0	0	0	0	0	0	0	0	0
0	0	1	0	0	0		0	0	0	1	0	0	0		0	1	0	1	0		2	1					0	1	2	1	3	2	3	0	0	0	0	0	0	0	0	0	0	0	0	0	0	0	0
0	0	0	0	0	0		0	0	0	0	0	0	0		0	0	0	0	0		3	3			10		2	1	1	5	1	1	1	0	0	0	0	0	0	0	0	0	0	0	0	0	0	0	0
0	0	0	1	0	0		0	0	0	0	1	0	0		0	0	0	0	0		2	1					0	2	5	3	1	1	8	0	0	0	0	1	1	1	1	1	1	1	1	1	1	1	1
0	0	0	0	0	0		0	0	0	0	0	0	0		0	0	0	0	0		2	1					0	1	2	2	1	3	8	0	0	0	0	0	0	0	0	0	0	0	0	0	0	0	0
0	0	1	0	0	0		0	0	0	1	0	0	0		0	0	0	0	0		2	2	13	10			2	3	2	3	3	3	5	0	0	0	0	0	0	0	0	0	0	0	0	0	0	0	0
0	0	0	0	0	0		0	0	0	0	0	0	0		0	0	0	0	0		2	1					0	1	0		3	3	2	0	0	0	0	0	0	0	0	0	0	0	0	0	0	0	0
0	0	1	0	0	0		1	0	0	1	0	0	0		0	0	0	0	0		2	3			35	1	2	3	1	7	1	1	3	0	0	0	0	0	0	0	0	0	0	0	0	0	0	0	0
0	0	0	0	0	0		0	0	0	0	0	0	0		0	0	0	0	0		2	3			25	10	2	4	1	10	1	1	3	0	0	0	0	0	0	0	0	0	0	0	0	0	0	0	0
0	0	0	0	0	0		0	0	0	0	0	0	0		0	0	0	0	1		3	1					0	4	5		1	1	5	0	0	0	0	0	0	0	0	0	0	0	0	0	0	0	0
0	0	0	0	0	0		0	0	0	0	0	0	0		0	0	0	0	1		2	1					0	1	2	1	1	4	6	0	0	0	0	0	0	0	0	0	0	0	0	0	0	0	0
0	0	0	0	0	0		0	0	0	0	0	0	0		0	0	0	0	0		3	1					0	1	2	1	1	6	6	0	0	0	0	0	0	0	0	0	0	0	0	0	0	0	0
0	0	1	0	0	0		0	0	0	1	0	0	0		0	0	0	1	0		2	1					0	1	0		5	4	4	0	0	0	0	0	0	0	0	0	0	0	0	0	0	0	0
0	0	0	0	0	0		0	0	0	0	0	0	0		0	0	0	1	0		2	1					0	1	0		4	4	4	0	0	0	0	0	0	0	0	0	0	0	0	0	0	0	0
0	0	0	0	0	0		0	0	0	0	0	0	0		0	0	0	0	0		2	1					0	3	1	5	1	3	4	0	0	0	0	0	0	0	0	0	0	0	0	0	0	0	0
0	0	0	0	0	0		0	0	0	0	0	0	0		0	0	0	0	0		3	1					0	1	2	2	1	1	3	0	0	0	0	0	0	0	0	0	0	0	0	0	0	0	0
0	0	0	0	0	0		0	0	0	0	0	0	0		0	0	0	1	1		2	1					0	1	1	1	1	1	8	0	0	0	0	0	0	0	0	0	0	0	0	0	0	0	0
0	0	0	0	0	0		0	0	0	0	0	0	0		0	0	0	0	0		2	1					0	2	2	2	1	1	7	0	0	0	0	0	0	0	0	0	0	0	0	0	0	0	0
0	0	0	0	0	0		0	0	0	0	0	0	0		0	0	0	0	0		2	1					0	1	0		1	1	4	0	0	0	0	0	0	0	0	0	0	0	0	0	0	0	0
0	0	0	0	0	0		0	0	0	0	0	0	0		0	0	0	0	0		3	1					0	2	1	1	1	1	1	0	0	0	0	0	0	0	0	0	0	0	0	0	0	0	0
0	0	0	0	0	0		0	0	0	0	0	0	0		0	0	0	0	0		2	1					0	3	2	1	1	1	1	0	0	0	0	0	0	0	0	0	0	0	0	0	0	0	0
0	0	0	0	0	0		0	0	0	0	0	0	0		0	0	0	0	0		3	1					0	1	0		1	1	1	0	0	0	0	0	0	0	0	0	0	0	0	0	0	0	0
0	0	0	0	0	0		0	0	0	0	0	0	0		0	0	0	0	0		2	3			28	12	2	1	1	2	1	1	2	0	0	0	0	0	0	0	0	0	0	0	0	0	0	0	0
0	0	0	0	0	0		0	0	0	0	0	0	0		0	0	0	0	0		1	1					0	1	0		4	4	6	0	0	0	0	1	1	1	1	1	1	1	1	1	1	1	1
0	0	0	0	0	0		0	0	0	0	0	0	0		0	0	0	0	0		2	2	2	7			1	3	2	2	1	2	2	0	0	0	0	0	0	0	0	0	0	0	0	0	0	0	0
0	0	0	0	0	0		0	0	0	0	0	0	0		0	0	0	0	0		2	3			10	10	0	1	2	1	1	1	3	0	0	0	0	0	0	0	0	0	0	0	0	0	0	0	0
0	0	0	0	0	0		0	0	0	0	0	0	0		0	0	0	0	0		3	1					0	1	0		1	1	6	0	0	0	0	0	0	0	0	0	0	0	0	0	0	0	0
0	0	0	0	0	0		0	0	0	0	0	0	0		0	0	0	0	0		2	1					0	1	0		1	1	4	0	0	0	0	0	0	0	0	0	0	0	0	0	0	0	0
0	0	1	0	0	0		0	0	0	0	0	0	0		0	0	0	0	0		3	1					0	1	0		3	3	3	0	0	0	0	0	0	0	0	0	0	0	0	0	0	0	0
0	0	0	0	0	0		0	0	0	0	0	0	0		0	0	0	0	0		2	1					0	1	1	2	1	1	2	0	0	0	0	0	0	0	0	0	0	0	0	0	0	0	0
0	0	0	0	0	0		0	0	0	0	0	0	0		0	0	0	0	0		3	3			14	1	2	2	2	2	1	1	6	0	0	0	0	0	0	0	0	0	0	0	0	0	0	0	0
0	0	1	0	0	0		1	0	0	1	0	0	0		1	0	0	0	0		3	2	30	20			2	1	0		1	1	3	0	0	0	0	0	0	0	0	0	0	0	0	0	0	0	0
0	0	0	0	0	0		0	0	0	0	0	0	0		0	0	0	0	0		3	1					0	1	0		1	1	7	0	0	0	0	0	0	0	0	0	0	0	0	0	0	0	0
0	0	0	0	0	0		0	0	0	0	0	0	0		0	0	0	1	0		3	3			14	5	2	5	1	6	1	1	6	0	0	0	0	0	0	0	0	0	0	0	0	0	0	0	0
0	0	1	1	0	0		0	0	0	1	1	0	0		0	0	0	0	0		2	2	20	15			2	2	1	8	1	1	3	0	0	0	0	0	0	0	0	0	0	0	0	0	0	0	0
0	0	0	0	0	0		0	0	0	0	0	0	0		0	0	1	1	1		2	1					0	2	2	2	1	1	4	0	0	0	0	0	0	0	0	0	0	0	0	0	0	0	0
0	0	0	0	0	0		0	0	0	0	0	0	0		0	0	0	0	0		3	1					0	1	0		1	1	1	0	0	0	0	0	0	0	0	0	0	0	0	0	0	0	0
0	0	0	0	0	0		0	0	0	0	0	0	0		0	0	0	0	0		3	1					0	1	0		1	1	2	0	0	0	0	0	0	0	0	0	0	0	0	0	0	0	0
0	0	0	0	0	0	0	0	0	0	0	0	0	0	0	0	0	0	0	0	0	2	1					0	1	1	3	1	1	3	0	0	0	0	0	0	0	0	0	0	0	0	0	0	0	0
0	0	0	0	0	0		0	0	0	0	0	0	0		0	0	0	0	0		2	1					0	4	2	5	2	1	8	0	0	0	0	0	0	0	0	0	0	0	0	0	0	0	0
0	0	0	0	0	0		0	0	0	0	0	0	0		0	0	0	0	0		3	1					0	1	0		1	1	1	0	0	0	0	0	0	0	0	0	0	0	0	0	0	0	0
0	0	0	0	0	0		0	0	0	0	0	0	0		0	0	0	1	0		3	1					0	2	2	1	1	2	6	0	0	0	0	0	0	0	0	0	0	0	0	0	0	0	0
0	0	0	0	0	0		0	0	0	0	0	0	0		0	0	0	0	0		3	1					0	3	2	20	1	1	3	0	0	0	0	0	0	0	0	0	0	0	0	0	0	0	0
0	0	0	0	0	0		0	0	0	0	0	0	0		0	0	0	0	0		3	2	10	10			1	2	2	2	1	2	4	0	0	0	0	0	0	0	0	0	0	0	0	0	0	0	0
0	0	0	0	0	0		0	0	0	0	0	0	0		0	0	0	0	1		2	2	18	20			2	2	1	5	2	2	2	0	0	0	0	0	0	0	0	0	0	0	0	0	0	0	0
0	0	0	0	0	0		0	0	0	0	0	0	0		0	0	0	1	1		2	1					0	2	2	4	1	1	4	1	1	1	1	0	0	0	0	0	0	0	0	0	0	0	0
0	0	0	0	0	0		0	0	0	0	0	0	0		0	0	0	0	0		2	2	10	2			2	2	2	2	1	3	2	0	0	0	0	0	0	0	0	0	0	0	0	0	0	0	0
0	0	0	0	0	0		0	0	0	0	0	0	0		0	0	0	0	0		1	2	12	20			2	4	2	4	1	4	7	0	0	0	0	0	0	0	0	0	0	0	0	0	0	0	0
0	0	0	0	0	0		0	0	0	0	0	0	0		0	0	0	1	0		2	1					0	2	2	3	1	1	4	0	0	0	0	0	0	0	0	0	0	0	0	0	0	0	0
0	0	0	0	0	0		0	0	0	0	0	0	0		0	0	0	0	1		2	2	10				2	1	0		1	1	7	0	0	0	0	0	0	0	0	0	0	0	0	0	0	0	0
0	0	0	0	0	0		0	0	0	0	0	0	0		0	0	0	0	0		2	1					0	1	0		3	3	3	0	0	0	0	0	0	0	0	0	0	0	0	0	0	0	0
0	0	0	0	0	0		0	0	0	0	0	0	0		0	0	0	0	0		3	3			30	10	2	1	0		2	1	4	0	0	0	0	0	0	0	0	0	0	0	0	0	0	0	0
0	0	0	0	0	0		0	0	0	0	0	0	0		0	0	1	0	0		2	1					0	3	2	1	3	3	4	0	0	0	0	0	0	0	0	0	0	0	0	0	0	0	0
0	0	0	0	0	0		0	0	0	0	0	0	0		0	0	0	0	0		2	2	10	10			0	1	2	10	1	1	1	0	0	0	0	0	0	0	0	0	0	0	0	0	0	0	0
0	0	0	0	0	0		0	0	0	0	0	0	0		0	0	0	1	1		2	3			15	10	2	4	5	1	1	1	3	0	0	0	0	0	0	0	0	0	0	0	0	0	0	0	0
0	0	0	0	0	0		0	0	0	0	0	0	0		0	0	0	0	0		2	3			20	1	2	8	1	1	3	3	3	0	0	0	0	0	0	0	0	0	0	0	0	0	0	0	0
0	0	0	0	0	0		0	0	0	0	0	0	0		0	1	0	0	0		2	2	10	30			2	5	1	10	1	1	1	0	0	0	0	0	0	0	0	0	0	0	0	0	0	0	0
0	0	0	0	0	0		0	0	0	0	0	0	0		0	0	0	0	0		3	3			18	10	2	2	1	7	1	3	4	0	0	0	0	0	0	0	0	0	0	0	0	0	0	0	0
0	0	0	0	0	0		0	0	0	0	0	0	0		0	0	0	0	0		2	1					0	1	0		5	5	5	0	0	0	0	0	0	0	0	0	0	0	0	0	0	0	0
0	0	0	0	0	0		0	0	0	0	0	0	0		0	0	0	0	0		2	1					0	2	2	2	3	3	8	0	0	0	0	0	0	0	0	0	0	0	0	0	0	0	0
0	0	0	0	0	0		0	0	0	0	0	0	0		0	0	0	0	0		3	1					0	1	0		1	1	1	0	0	0	0	0	0	0	0	0	0	0	0	0	0	0	0
0	0	0	0	0	0		0	0	0	0	0	0	0		0	0	0	0	0		3	3			17	12	2	2	1	7	1	1	3	0	0	0	0	0	0	0	0	0	0	0	0	0	0	0	0
0	0	0	0	0	0		0	0	0	0	0	0	0		0	0	0	0	0		3	3			6	1	1	2	2	3	1	5	7	0	0	0	0	0	0	0	0	0	0	0	0	0	0	0	0
0	0	1	0	0	0	0	0	0	0	1	0	0	0	0	0	0	0	0	0	0	2	2	20	15				2	1	5	4	4	5	1	1	1	1	1	1	1	1	1	0	0	0	0	0	0	0
0	0	0	0	0	0		0	0	0	0	0	0	0		0	0	0	0	0		3	1					0	1	0		4	1	3	0	0	0	0	0	0	0	0	0	0	0	0	0	0	0	0
0	0	1	0	0	0		0	0	0	1	0	0	0		0	0	0	0	0		2	1					0	5	1	3	1	2	2	0	0	0	0	0	0	0	0	0	0	0	0	0	0	0	0
0	0	1	0	0	0		0	0	0	1	0	0	0		0	1	0	0	0		2	2	3	7			2	1	0		3	3	5	0	0	0	0	0	0	0	0	0	0	0	0	0	0	0	0
0	0	0	0	0	0		0	0	0	0	0	0	0		0	0	0	0	0		2	1					0	1	0		1	2	1	1	1	1	1	0	0	0	0	0	0	0	0	0	0	0	0
0	0	0	0	0	0		0	0	0	0	0	0	0		0	0	0	0	0		2	1					0	1	0		4	4	6	0	0	0	0	0	0	0	0	0	0	0	0	0	0	0	0
0	0	0	0	0	0		0	0	0	0	0	0	0		0	0	0	0	0		2	1					0	2	1	3	1	1	4	0	0	0	0	0	0	0	0	0	0	0	0	0	0	0	0
0	0	0	0	0	0		0	0	0	0	0	0	0		0	0	1	0	0		2	1					0	1	0		1	1	8	0	0	0	0	0	0	0	0	0	0	0	0	0	0	0	0
0	0	0	0	0	0		0	0	0	0	0	0	0		0	1	0	0	1		3	1					0	2	4	2	5	1	5	0	0	0	0	0	0	0	0	0	0	0	0	0	0	0	0
0	0	0	0	0	0		0	0	0	1	0	1	0		0	0	0	0	0		3	1					0	1	0		3	3	3	0	0	0	0	0	0	0	0	0	0	0	0	0	0	0	0
0	0	0	0	0	0	0	0	0	0	0	0	0	0	0	0	0	0	1	1	0	2	1						1			1	2	5
0	0	0	0	0	0		0	0	0	0	0	0	0		0	0	0	1	0		3	1					0	1	0		1	1	1	2	1	1	1	0	0	0	0	0	0	0	0	0	0	0	0
0	0	0	0	0	0		0	0	0	0	0	0	0		0	0	0	0	0		3	1					0	3	2	2	1	1	5	0	0	0	0	0	0	0	0	0	0	0	0	0	0	0	0
0	0	0	0	0	0		0	0	0	0	0	0	0		0	0	0	0	0		2	2	1	11			2	6	2	2	1	1	5	0	0	0	0	0	0	0	0	0	0	0	0	0	0	0	0
0	0	0	0	0	0		0	0	0	0	0	0	0		0	0	0	0	0		2	2	10	5			2	2	2	1	1	1	6	0	0	0	0	0	0	0	0	0	0	0	0	0	0	0	0
0	0	0	1	0	0		0	0	0	0	0	0	0		0	0	0	0	0		3	1					0	1	0		1	1	1	0	0	0	0	0	0	0	0	0	0	0	0	0	0	0	0
0	0	0	1	0	0		0	0	0	0	1	0	0		0	0	0	0	0		1	2	5	10			2	6	1	10	3	6	6	0	0	0	0	0	0	0	0	0	0	0	0	0	0	0	0
0	0	0	0	0	0		1	0	0	0	0	0	0		1	0	0	1	0		2	1					0	1	0		1	1	1	0	0	0	0	0	0	0	0	0	0	0	0	0	0	0	0
0	0	0	0	0	0		0	0	0	0	0	0	0		0	0	0	0	0		3	1					0	1	0		1	1	5	0	0	0	0	0	0	0	0	0	0	0	0	0	0	0	0
0	0	0	0	0	0		0	0	0	0	0	0	0		0	0	0	0	1		3	1					0	1	0		1	1	2	0	0	0	0	0	0	0	0	0	0	0	0	0	0	0	0
0	0	0	0	0	0		0	0	0	0	0	0	0		0	0	0	0	0		2	1					0	1	0		1	1	1	0	0	0	0	0	0	0	0	0	0	0	0	0	0	0	0
0	0	0	0	0	0		0	0	0	0	0	0	0		0	0	0	0	0		2	2	10	15			2	1	0		3	3	6	0	0	0	0	0	0	0	0	0	0	0	0	0	0	0	0
0	0	0	0	0	0		0	0	0	0	0	0	0		0	0	0	1	0		2	1					0	1	0		1	1	4	0	0	0	0	0	0	0	0	0	0	0	0	0	0	0	0
0	0	0	0	0	0		0	0	0	0	0	0	0		0	0	0	1	0		2	1					0	4	5	1	1	2	8	0	0	0	0	0	0	0	0	0	0	0	0	0	0	0	0
0	0	0	0	1	0		0	0	0	0	0	0	0		0	0	0	1	1		2	3			24	20	1	1	0		1	1	2	0	0	0	0	0	0	0	0	0	0	0	0	0	0	0	0
0	0	0	0	0	0		0	0	0	0	0	0	0		0	0	0	0	0		3	2	15	20			0	5	1	7	1	1	1	0	0	0	0	0	0	0	0	0	0	0	0	0	0	0	0
0	0	0	0	0	0		0	0	0	0	0	0	0		0	0	0	0	0		2	3			10	5	2	3	2	6	2	2	8	0	0	0	0	0	0	0	0	0	0	0	0	0	0	0	0
0	0	0	0	0	0		0	0	0	0	0	0	0		0	0	0	0	0		3	1					0	2	1	1	1	1	6	0	0	0	0	0	0	0	0	0	0	0	0	0	0	0	0
0	0	0	0	0	0		0	0	0	1	0	0	0		0	0	0	1	1		2	2	20	20			2	4	1	14	1	1	5	0	0	0	0	0	0	0	0	0	0	0	0	0	0	0	0
0	0	0	0	0	0	0	0	0	0	0	0	0	0	0	0	0	0	0	0	0	3	1						1	0		1	1	1	1	1	1	1	0	0	0	0	0	0	0	0	0	0	0	0
0	0	0	0	0	0		0	0	0	0	0	0	0		0	0	0	0	0		3	2	3	1			2	3	2	1	1	1	8	0	0	0	0	0	0	0	0	0	0	0	0	0	0	0	0
0	0	0	0	0	0		0	0	0	0	0	0	0		0	0	1	0	0		2	3			15	12	2	1	0		1	1	3	0	0	0	0	0	0	0	0	0	0	0	0	0	0	0	0
0	0	0	0	0	0		0	0	0	0	0	0	0		0	0	0	0	0		2	1					0	1	0		3	4	5	0	0	0	0	0	0	0	0	0	0	0	0	0	0	0	0
0	0	0	0	0	0		0	0	0	0	0	0	0		0	0	0	0	1		3	1					0	1	0		1	2	8	0	0	0	0	0	0	0	0	0	0	0	0	0	0	0	0
0	0	0	1	0	0		0	0	0	0	1	0	0		0	0	0	0	0		3	1					0	1	0		1	1	5	0	0	0	0	0	0	0	0	0	0	0	0	0	0	0	0
0	0	0	0	0	0		0	0	0	0	0	0	0		0	0	0	0	0		3	1					0	6	4	1	1	1	2	0	0	0	0	0	0	0	0	0	0	0	0	0	0	0	0
0	0	0	0	0	0		0	0	0	0	0	0	0		0	0	0	0	0		3	1					0	1	0		2	1	6	0	0	0	0	0	0	0	0	0	0	0	0	0	0	0	0
0	0	0	0	0	0		0	0	0	0	0	0	0		0	0	0	1	0		3	1					0	1	0		1	6	8	0	0	0	0	0	0	0	0	0	0	0	0	0	0	0	0
0	0	0	0	0	0	0	0	0	0	0	0	0	0	0	0	0	0	0	0	0	3	1						1			2	1	1
0	0	0	0	0	0		0	0	0	0	0	0	0		0	0	0	0	0		3	1					0	2	1	3	1	1	3	0	0	0	0	0	0	0	0	0	0	0	0	0	0	0	0
0	0	1	0	0	0	0	0	0	0	1	0	0	0	0	0	0	0	0	0	0	2	2	7	4				3	1	6	5	5	5	1	1	1	1	0	0	0	0	0	0	0	0	0	0	0	0
0	0	0	0	0	0		0	0	0	0	0	0	0		0	0	0	0	0		3	1					0	4	1	3	5	5	8	0	0	0	0	0	0	0	0	0	0	0	0	0	0	0	0
0	0	0	0	0	0		0	0	0	0	0	0	0		0	0	0	0	0		0	3			20	20	2	4	1	7	2	1	2	0	0	0	0	0	0	0	0	0	0	0	0	0	0	0	0
0	0	1	0	0	0		0	0	0	0	0	0	0		0	0	0	0	0		2	1					0	1	0		1	1	1	0	0	0	0	0	0	0	0	0	0	0	0	0	0	0	0
0	0	1	0	0	0		0	0	0	0	0	0	0		0	1	0	0	0		2	0					2	3	1	7	1	1	1	0	0	0	0	0	0	0	0	0	0	0	0	0	0	0	0
0	0	0	0	0	0		0	0	0	0	0	0	0		0	0	0	0	0		1	3			25	20	2	4	1	15	2	2	2	0	0	0	0	0	0	0	0	0	0	0	0	0	0	0	0
0	0	0	0	0	0		0	0	0	0	0	0	0		0	1	0	0	0		2	1					0	0	0		2	0	2	0	0	0	0	0	0	0	0	0	0	0	0	0	0	0	0
0	0	0	0	0	0		0	0	0	0	0	0	0		0	0	0	0	0		3	2	15	10			2	2	1	5	2	2	4	0	0	0	0	0	0	0	0	0	0	0	0	0	0	0	0
0	0	0	0	0	0		0	0	0	0	0	0	0		0	0	0	0	0		2	1					0	3	2	2	1	1	4	0	0	0	0	0	0	0	0	0	0	0	0	0	0	0	0
0	0	0	0	0	0		0	0	0	0	0	0	0		0	0	0	0	0		2	0	20	20			0	6	1	8	3	2	2	0	0	0	0	0	0	0	0	0	0	0	0	0	0	0	0
0	0	0	1	0	0		0	0	0	0	1	0	0		0	0	0	0	0		2	1					0	1	0		2	2	4	2	1	1	1	0	0	0	0	0	0	0	0	0	0	0	0
0	0	0	0	0	0		0	0	0	0	0	0	0		0	0	0	0	0		2	1					0	3	0		0	0	0	0	0	0	0	0	0	0	0	0	0	0	0	0	0	0	0
0	0	1	1	0	0		0	0	0	1	1	0	0		0	1	0	0	1		2	1					0	0	0		1	1	7	0	0	0	0	0	0	0	0	0	0	0	0	0	0	0	0
0	0	1	0	0	0		0	0	0	0	0	0	0		0	0	1	1	0		3	1					0	7	2	2	1	1	8	0	0	0	0	0	0	0	0	0	0	0	0	0	0	0	0
0	0	0	0	0	0		0	0	0	0	0	0	0		0	0	0	0	0		2	1					2	1	1	2	2	2	8	0	0	0	0	0	0	0	0	0	0	0	0	0	0	0	0
0	0	0	0	0	0		0	0	0	0	0	0	0		0	0	0	0	0		0	0					0	0	0		0	0	0	0	0	0	0	0	0	0	0	0	0	0	0	0	0	0	0
0	0	0	0	0	0		0	0	0	0	0	0	0		0	0	0	0	1		2	1					0	1	0		1	2	3	0	0	0	0	0	0	0	0	0	0	0	0	0	0	0	0
0	0	0	0	0	0		0	0	0	0	0	0	0		0	0	0	0	1		2	2	5	10			2	2	1	10	1	2	2	0	0	0	0	0	0	0	0	0	0	0	0	0	0	0	0
0	0	0	0	0	0		0	0	0	0	0	0	0		0	0	0	1	0		2	0					0	0	0		2	2	5	0	0	0	0	0	0	0	0	0	0	0	0	0	0	0	0
0	0	0	0	0	0		0	0	0	0	0	0	0		0	0	0	0	0		3	3			23	4	2	5	1	8	1	1	3	0	0	0	0	0	0	0	0	0	0	0	0	0	0	0	0
0	0	0	0	0	0		0	0	0	0	0	0	0		0	0	0	0	0		2	3			8	10	2	3	1	10	2	2	4	0	0	0	0	0	0	0	0	0	0	0	0	0	0	0	0
0	0	0	0	0	0		0	0	0	0	0	0	0		0	0	0	0	0		2	1					0	2	1	4	1	1	6	0	0	0	0	0	0	0	0	0	0	0	0	0	0	0	0
0	0	0	0	0	0		0	0	0	0	0	0	0		0	0	0	1	1		3	1					0	0	5	2	3	4	4	0	0	0	0	0	0	0	0	0	0	0	0	0	0	0	0
0	0	0	0	0	0		0	0	0	0	0	0	0		0	0	0	0	0		3	2	40	15			2	1	0		1	1	1	0	0	0	0	0	0	0	0	0	0	0	0	0	0	0	0
1	0	1	0	0	0		0	0	0	0	0	0	0		0	0	0	0	0		2	1					0	1	0		1	2	3	0	0	0	0	0	0	0	0	0	0	0	0	0	0	0	0
0	0	0	0	0	0		0	0	0	0	0	0	0		0	0	0	1	0		2	3			25	20	2	1	2	1	1	1	4	0	0	0	0	0	0	0	0	0	0	0	0	0	0	0	0
0	0	0	0	0	0		0	0	0	0	0	0	0		0	0	0	0	0		2	2	10	20			2	2	1	10	6	6	6	1	1	1	1	0	0	0	0	0	0	0	0	0	0	0	0
0	0	0	0	0	0		0	0	0	0	0	0	0		0	0	0	0	1		2	1					0	3	2		1	2	2	0	0	0	0	0	0	0	0	0	0	0	0	0	0	0	0
0	0	1	0	0	0		0	0	0	1	0	0	0		0	0	0	0	0		2	1					0	1	0		1	1	2	0	0	0	0	0	0	0	0	0	0	0	0	0	0	0	0
0	0	1	0	1	0		0	0	0	0	0	0	0		0	0	0	0	0		2	2	10	20			0	3	1	15	2	2	2	0	0	0	0	0	0	0	0	0	0	0	0	0	0	0	0
0	0	0	0	0	0		0	0	0	0	0	0	0		0	1	0	0	0		2	2	10	10			2	1	1		3	2	3	0	0	0	0	0	0	0	0	0	0	0	0	0	0	0	0
0	0	0	0	0	0		1	0	0	0	0	0	0		0	1	1	0	0		2	3			40	20	2	7	1	10	1	1	1	0	0	0	0	0	0	0	0	0	0	0	0	0	0	0	0
0	0	0	0	0	0		0	0	0	0	0	0	0		0	0	0	0	0		2	1					0	4	1		3	0	2	0	0	0	0	0	0	0	0	0	0	0	0	0	0	0	0
0	0	0	0	0	0		0	0	0	0	0	0	0		0	0	1	0	0		2	2	20	20			0	4	2	2	1	1	1	0	0	0	0	0	0	0	0	0	0	0	0	0	0	0	0
0	0	0	0	0	0	0	0	0	0	0	0	0	0	0	0	0	0	0	0	0	2	1						6	1	10	6	6	7	1	1	1	1	0	0	0	0	0	0	0	0	0	0	0	0
0	0	0	0	0	0		0	0	0	0	0	0	0		0	0	0	0	0		2	1					0	3	1	10	4	4	2	0	0	0	0	0	0	0	0	0	0	0	0	0	0	0	0
0	0	0	0	0	0	0	0	0	0	0	0	0	0	0	0	0	1	0	0	0	2	3			13	10		4	1	10	4	4	4	1	1	1	1	0	0	0	0	0	0	0	0	0	0	0	0
0	0	0	0	0	0	0	0	0	0	0	0	0	0	0	0	0	0	0	0	0	2	3				20		3	1	7	6	6	8	1	1	1	1	0	0	0	0	0	0	0	0	0	0	0	0
0	0	0	0	0	0		0	0	0	0	0	0	0		0	0	0	0	0		2	1					0	4	1	6	2	1	4	0	0	0	0	0	0	0	0	0	0	0	0	0	0	0	0
1	0	1	1	0	0	0	0	0	0	1	1	0	0	0	0	0	0	1	0	0	2	1						6	1	12	1	1	1	2	4	3	1	1	1	1	1	1	0	0	0	0	0	0	0
0	0	0	0	0	0	0	0	0	0	0	0	0	0	0	0	0	0	0	0	0	1	1						3	2	3	1	5	8	1	1	1	1	0	0	0	0	0	0	0	0	0	0	0	0
0	0	1	0	0	0	0	0	0	0	1	0	0	0	0	0	0	0	0	0	0	2	2	15	2				1	1	5	2	2	3	1	1	1	1	0	0	0	0	0	0	0	0	0	0	0	0
0	0	1	1	0	0	0	0	0	0	1	1	0	0	0	0	0	0	0	0	0	2	1						1	0		4	1	4	2	1	1	2	0	0	0	0	0	0	0	0	0	0	0	0
0	0	0	0	0	0	1	0	0	0	0	0	0	0	0	0	0	1	0	0	0	2	1						1	0		6	6	8	1	1	1	1	0	0	0	0	0	0	0	0	0	0	0	0
0	0	0	0	0	0	0	0	0	0	0	0	0	0	0	0	0	0	0	0	0	0	0						0	0		0	0	0	0	0	0	0	0	0	0	0	0	0	0	0	0	0	0	0
0	0	0	0	0	0	0	0	0	0	0	0	0	0	0	0	0	0	0	0	0	0	0						0	0		0	0	0	0	0	0	0	0	0	0	0	0	0	0	0	0	0	0	0
0	0	0	0	0	0	0	0	0	0	0	0	0	0	0	0	0	0	0	0	0	2	1						1	0		1	1	1	1	1	1	1	0	0	0	0	0	0	0	0	0	0	0	0
0	0	0	0	0	0	0	0	0	0	0	0	0	0	0	0	0	0	0	0	0	2	1						3	1	7	2	2	3	3	2	2	3	0	0	0	0	0	0	0	0	0	0	0	0
0	0	0	0	0	1	0	0	0	0	0	0	0	0	0	0	0	0	1	1	0	2	1						1	1	7	1	1	1	1	1	1	1	0	0	0	0	0	0	0	0	0	0	0	0
0	0	0	0	0	0	0	0	0	0	0	0	0	0	0	0	0	0	0	0	0	2	3			10	15		1		0	1	1	8
0	0	0	0	0	0	0	0	0	0	0	0	0	0	0	0	0	0	0	0	0	2	3			2	10		1		1	1	1	4
0	0	0	0	0	0	0	0	0	0	0	0	0	0	0	0	0	0	0	0	0	2	2	6	10				3		0	4	4	4
0	0	0	0	0	0	0	0	0	0	0	0	0	0	0	0	0	0	0	0	0	3	1						1	2	1	2	3	4	1	2	1	1	0	0	0	0	0	0	0	0	0	0	0	0
0	0	0	0	0	0		0	0	0	1	0	0	0		0	0	0	0	1		3	3			30	5	2	4	1	7	3	1	3	0	0	0	0	0	0	0	0	0	0	0	0	0	0	0	0
0	0	0	0	0	0	0	0	0	0	0	0	0	0	0	0	0	0	0	0	0	2	3			35	15		3	1	7	1	6	1	1	1	1	1	0	0	0	0	0	0	0	0	0	0	0	0
0	0	1	0	0	0	0	0	0	0	1	0	0	0	0	0	0	0	0	0	1	2	1						1	0		1	1	6	1	1	1	1	0	0	0	0	0	0	0	0	0	0	0	0
0	0	1	0	0	0	0	0	0	0	1	0	0	0	0	0	0	0	0	0	0	2	3			10	10		1	0		2	1	5	1	1	1	1	0	0	0	0	0	0	0	0	0	0	0	0
0	0	0	1	0	0		0	0	0	0	1	0	0		0	1	0	0	0		2	3			20	20	2	5	1	7	2	4	8	0	0	0	0	0	0	0	0	0	0	0	0	0	0	0	0
0	0	0	0	0	0	0	0	0	0	0	0	0	0	0	0	0	0	0	0	0	2	1						2		5	2	2	6
0	0	0	0	0	0	0	0	0	0	0	0	0	0	0	0	0	0	0	0	0	2	1						2	1	10	1	1	1	2	1	1	1	0	0	0	0	0	0	0	0	0	0	0	0
0	0	1	1	0	0	0	0	0	0	1	1	0	0	0	0	1	0	0	0	0	2	2	18	20				1	0		5	8	7	1	1	1	1	1	1	1	1	1	0	0	0	0	0	0	0
0	0	1	0	0	0	0	0	0	0	1	0	0	0	0	0	0	0	0	0	0	3	1						1	1	4	1	4	4	1	1	1	1	0	0	0	0	0	0	0	0	0	0	0	0
0	0	1	0	0	0	0	0	0	0	1	0	0	0	0	0	1	0	0	0	0	3	2	12	20				3	1	6	5	6	8	1	1	1	1	0	0	0	0	0	0	0	0	0	0	0	0
0	0	0	0	0	0	0	0	0	0	0	0	0	0	0	0	0	0	1	0	1	3	1						1	0		1	1	7	1	1	1	1	0	0	0	0	0	0	0	0	0	0	0	0
0	0	0	0	0	0	0	0	0	0	0	0	0	0	0	0	0	0	0	0	0	2	1						2	2	3	1	1	6	1	1	1	1	0	0	0	0	0	0	0	0	0	0	0	0
0	0	0	0	0	0	0	0	0	0	0	0	0	0	0	0	0	0	0	0	0	2	3			6	3		4		3	2	1	1
0	0	0	0	0	0	0	0	0	0	0	0	0	0	0	0	0	0	0	0	0	2	2	8	3				5	1	5	1	3	8	1	1	1	1	0	0	0	0	0	0	0	0	0	0	0	0
0	0	1	1	0	0	0	0	0	0	1	1	0	0	0	0	0	0	0	0	1	2	3			20	20		2	1	4	1	1	2	1	1	1	1	1	1	1	1	1	0	0	0	0	0	0	0
0	0	0	0	0	0	0	0	0	0	0	0	0	0	0	0	0	0	0	0	0	2	3			7	10		1		0	1	1	8
0	0	0	0	0	0	0	0	0	0	0	0	0	0	0	0	0	0	0	0	0	2	2	6	15				6	6	1	1	5	3	1	1	1	1	0	0	0	0	0	0	0	0	0	0	0	0
0	0	0	0	0	0	0	0	0	0	0	0	0	0	0	0	0	0	0	0	0	2	1						3	1	5	1	1	1	1	1	1	1	0	0	0	0	0	0	0	0	0	0	0	0
0	0	0	0	0	0	0	0	0	0	0	0	0	0	0	0	0	0	0	0	0	3	3			8	20		1	1	2	1	1	2	1	1	1	1	0	0	0	0	0	0	0	0	0	0	0	0
0	0	0	0	1	0	0	0	0	0	0	0	1	0	0	1	0	0	0	0	1	1	1						1	0		1	1	7	4	1	2	1	0	0	0	0	0	0	0	0	0	0	0	0
0	0	0	0	0	0	1	0	0	0	0	0	0	0	0	0	0	0	0	0	0	3	1						1	2	5	2	2	7	3	3	4	4	0	0	0	0	0	0	0	0	0	0	0	0
0	0	0	0	0	0	0	0	0	0	0	0	0	0	0	0	0	0	0	1	0	2	3			20	20		1	1	3	2	1	3	2	1	1	1	0	0	0	0	0	0	0	0	0	0	0	0
0	0	0	0	0	0	0	0	0	0	0	0	0	0	0	0	0	0	0	0	0	2	1						3	1	5	1	1	2	1	1	1	1	0	0	0	0	0	0	0	0	0	0	0	0
0	0	0	0	0	0	0	0	0	0	0	0	0	0	0	0	0	0	0	0	0	1	3			21	20		1	0		2	2	4	1	1	2	2	1	1	1	1	1	0	0	0	0	0	0	0
0	0	0	0	0	0	0	0	0	0	0	0	0	0	0	0	0	0	0	0	1	3	1						1	4	3	1	1	4	1	1	1	1	0	0	0	0	0	0	0	0	0	0	0	0
0	0	0	0	0	0	0	0	0	0	0	0	0	0	0	0	0	0	0	0	0	2	1						2	2	2	1	1	3	1	1	1	1	0	0	0	0	0	0	0	0	0	0	0	0
0	0	0	0	0	0	0	0	0	0	0	0	0	0	0	0	0	0	0	0	0	2	1						1	2	1	1	1	2	1	1	1	1	0	0	0	0	0	0	0	0	0	0	0	0
0	0	0	0	0	0	0	0	0	0	0	0	0	0	0	0	0	1	0	0	0	2	3			15	40		2	1	20	1	1	4	1	1	1	1	0	0	0	0	0	0	0	0	0	0	0	0
0	0	0	0	0	0	0	0	0	0	0	0	0	0	0	0	0	0	0	0	0	2	1						1	0		2	2	2	1	1	1	1	0	0	0	0	0	0	0	0	0	0	0	0
0	0	0	0	0	0	0	0	0	0	0	0	0	0	0	0	0	0	0	0	0	3	1						4	1	7	1	1	7	1	1	1	1	0	0	0	0	0	0	0	0	0	0	0	0
0	0	0	0	0	0	0	0	0	0	0	0	0	0	0	0	0	0	0	0	0	2	1						2	2	3	2	2	5	2	1	1	1	0	0	0	0	0	0	0	0	0	0	0	0
0	0	0	0	0	0	0	0	0	0	0	0	0	0	0	0	0	0	0	0	0	3	1						2		5	3	2	8
0	1	0	1	0	0	1	0	0	1	0	1	0	0	1	0	0	0	1	0	0	2	2	45	15				1	0		1	1	6	1	1	2	2	1	1	1	1	1	1	1	1	1	1	1	1
0	0	0	0	0	0	0	0	0	0	0	0	0	0	0	0	0	0	0	0	0	2	3			3	10		2		5	1	1	8
0	0	0	0	0	0	0	0	0	0	0	0	0	0	0	0	0	0	0	0	0	3	3			3	7		2		10	3	3	8
0	0	0	0	0	0	0	0	0	0	0	0	0	0	0	0	0	0	1	0	0	2	1						2	1	5	2	2	5	2	2	2	2	0	0	0	0	0	0	0	0	0	0	0	0
0	0	0	0	0	0	0	0	0	0	0	0	0	0	0	0	0	0	0	0	0	2	2	25					1			1	3	8
0	0	0	0	0	0	0	0	0	0	0	0	0	0	0	0	0	0	0	0	0	2	1						1		2	1	1	6
0	0	0	0	0	0		0	0	0	0	0	0	0		0	0	0	0	0		3	1					0	1	0		3	1	3	0	0	0	0	0	0	0	0	0	0	0	0	0	0	0	0
0	0	1	0	0	0		0	0	0	1	0	0	0		0	0	0	1	0		2	1					0	1	0		3	2	7	0	0	0	0	0	0	0	0	0	0	0	0	0	0	0	0
0	0	0	0	0	0		0	0	0	0	0	0	0		0	0	0	0	0		3	1					0	1	0		4	4	6	0	0	0	0	0	0	0	0	0	0	0	0	0	0	0	0
0	0	0	0	0	0		0	0	0	0	0	0	0		0	0	0	0	0		3	2	16				2	8	0	3	4	1	4	0	0	0	0	0	0	0	0	0	0	0	0	0	0	0	0
0	0	0	0	0	0	0	0	0	0	1	0	0	0	0	0	0	0	0	0	0	2	1					0	1	0		1	1	2	0	0	0	0	0	0	0	0	0	0	0	0	0	0	0	0
0	0	0	0	0	0		1	0	0	0	0	0	0		1	0	0	0	0		2	1					0	3	1	14	5	5	6	0	0	0	0	0	0	0	0	0	0	0	0	0	0	0	0
0	0	0	0	0	0		0	0	0	0	0	0	0		0	0	0	0	0		1	3			15	2	0	1	0		1	1	6	0	0	0	0	0	0	0	0	0	0	0	0	0	0	0	0
0	0	0	0	0	0		0	0	0	0	0	0	0		0	0	0	0	0		2	1					0	1	0		1	1	3	0	0	0	0	0	0	0	0	0	0	0	0	0	0	0	0
0	0	0	0	0	0	0	0	0	0	0	0	0	0	0	0	0	0	0	0	0	2	1						1			1	1	1
0	0	0	0	0	0		0	0	0	0	0	0	0		0	0	0	0	0		3	1					0	1	0		5	3	3	0	0	0	0	0	0	0	0	0	0	0	0	0	0	0	0
0	0	0	0	0	0		0	0	0	0	1	0	0		0	0	0	0	0		3	3			20	20	2	3	1	5	1	3	4	0	0	0	0	0	0	0	0	0	0	0	0	0	0	0	0
0	0	0	0	0	1		0	0	0	0	0	0	0		0	0	0	0	0		2	2	2	4			2	3	0	7	2	3	4	0	0	0	0	0	0	0	0	0	0	0	0	0	0	0	0
0	0	0	0	0	0		0	0	0	0	0	0	0		0	0	0	0	0		2	1					0	1	0		1	2	3	0	0	0	0	0	0	0	0	0	0	0	0	0	0	0	0
0	0	0	0	0	0		0	0	0	0	0	0	0		0	0	0	0	0		2	1					0	1	0		1	1	1	0	0	0	0	0	0	0	0	0	0	0	0	0	0	0	0
0	0	0	0	0	0		0	0	0	0	0	0	0		0	0	0	0	0		2	2	20	20			1	3	1	14	1	4	3	0	0	0	0	0	0	0	0	0	0	0	0	0	0	0	0
0	0	1	0	0	0		0	0	0	1	0	0	0		0	0	0	0	0		3	2	10	20			2	3	1		1	1	1	0	0	0	0	0	0	0	0	0	0	0	0	0	0	0	0
1	0	0	0	0	0		0	1	0	0	0	0	0		0	0	0	0	0		3	1					0	1	0		3	3	3	0	0	0	0	0	0	0	0	0	0	0	0	0	0	0	0
0	0	1	1	0	0		0	0	0	0	0	0	0		0	0	0	1	1		3	1					0	4	1	7	1	1	3	0	0	0	0	0	0	0	0	0	0	0	0	0	0	0	0
0	0	0	0	0	0		0	0	0	0	0	0	0		0	0	0	0	0		3	1					0	2	2	2	3	3	2	0	0	0	0	0	0	0	0	0	0	0	0	0	0	0	0
0	0	0	0	0	0		0	0	0	0	0	0	0		0	0	0	0	0		3	1					0	3	2	3	0	6	3	0	0	0	0	0	0	0	0	0	0	0	0	0	0	0	0
0	0	0	0	0	0		0	0	0	0	0	0	0		0	0	0	0	0		2	3			30	20	0	4	1	20	1	1	1	0	0	0	0	0	0	0	0	0	0	0	0	0	0	0	0
0	0	1	0	0	0		0	0	0	1	0	0	0		0	0	0	0	0		2	2	30	20			0	4	1	20	5	5	5	0	0	0	0	0	0	0	0	0	0	0	0	0	0	0	0
0	0	0	0	0	0		0	0	0	0	0	0	0		0	0	0	0	0		2	3			30	15	2	3	1	7	3	3	3	0	0	0	0	0	0	0	0	0	0	0	0	0	0	0	0
0	0	0	1	0	0		0	0	0	0	1	0	0		0	0	0	0	1		1	2	20	15			2	1	0		2	4	5	0	0	0	0	0	0	0	0	0	0	0	0	0	0	0	0
0	1	1	0	0	0		0	0	0	0	0	0	0		0	0	0	0	0		3	1					0	1	0		3	2	6	0	0	0	0	0	0	0	0	0	0	0	0	0	0	0	0
0	0	0	0	0	0		0	0	0	0	0	0	0		0	0	0	0	0		2	1					0	1	0		6	4	6	0	0	0	0	0	0	0	0	0	0	0	0	0	0	0	0
0	0	0	0	0	0		0	0	0	0	0	0	0		0	0	0	0	0		3	3			30	20	2	2	2	3	3	1	1	0	0	0	0	0	0	0	0	0	0	0	0	0	0	0	0
0	0	0	0	0	0		0	0	0	0	0	0	0		0	0	0	0	0		2	1					0	1	0		1	6	7	1	1	1	1	0	0	0	0	0	0	0	0	0	0	0	0
0	0	0	0	0	0		0	0	0	0	0	0	0		0	0	0	0	0		3	3			30	15	2	3	1	10	3	3	1	0	0	0	0	0	0	0	0	0	0	0	0	0	0	0	0
0	0	0	0	0	0		0	0	0	0	0	0	0		1	0	1	0	0		3	3			15	20	1	2	1	5	1	1	1	0	0	0	0	0	0	0	0	0	0	0	0	0	0	0	0
0	0	0	0	0	0	0	0	0	0	0	0	0	0	0	0	0	0	0	0	0	2	1						2	1	5	2	2	2	1	1	1	1	0	0	0	0	0	0	0	0	0	0	0	0
0	0	0	0	0	0		0	0	0	0	0	0	0		0	0	0	0	0		3	2	20	15			0	3	4	5	8	5	3	0	0	0	0	0	0	0	0	0	0	0	0	0	0	0	0
0	0	0	0	0	0		0	0	0	0	0	0	0		0	0	0	1	0		3	2	7	10			2	2	1	7	1	1	2	0	0	0	0	0	0	0	0	0	0	0	0	0	0	0	0
0	0	0	0	0	0		0	0	0	0	0	0	0		0	0	0	0	0		2	0					0	0	1	7	1	1	1	0	0	0	0	0	0	0	0	0	0	0	0	0	0	0	0
0	0	0	0	0	1		0	0	0	0	0	0	0		0	0	0	0	0		2	1					0	1	0		1	2	4	1	1	1	1	0	0	0	0	0	0	0	0	0	0	0	0
0	0	0	0	0	0		0	0	0	0	0	0	0		0	0	1	1	0		3	3			18	15	2	4	1	8	1	1	6	0	0	0	0	0	0	0	0	0	0	0	0	0	0	0	0
0	0	0	0	0	0		0	0	0	0	0	0	0		0	0	0	1	0		2	1					0	1	0		1	3	8	0	0	0	0	0	0	0	0	0	0	0	0	0	0	0	0
0	0	0	0	0	0		0	0	0	0	0	0	0		0	0	0	1	0		2	1					0	1	0		1	1	2	0	0	0	0	0	0	0	0	0	0	0	0	0	0	0	0
0	0	0	0	0	0		0	0	0	0	0	0	0		0	0	1	0	0		3	2	9	10			1	4	1	10	6	1	5	0	0	0	0	0	0	0	0	0	0	0	0	0	0	0	0
0	0	0	0	0	0		0	0	0	0	0	0	0		0	0	0	0	1		2	1					0	1	0		2	1	1	0	0	0	0	0	0	0	0	0	0	0	0	0	0	0	0
0	0	0	0	0	0		0	0	0	0	0	0	0		0	0	0	0	0		3	1					0	1	0		6	1	1	0	0	0	0	0	0	0	0	0	0	0	0	0	0	0	0
0	0	0	0	0	0		0	0	0	0	0	0	0		0	0	0	0	0		1	1					0	2	2	1	1	1	8	0	0	0	0	0	0	0	0	0	0	0	0	0	0	0	0
0	0	0	0	0	0		0	0	0	0	0	0	0		0	0	0	0	0		2	1					0	1	0		1	1	2	0	0	0	0	0	0	0	0	0	0	0	0	0	0	0	0
0	0	0	0	0	0		0	0	0	0	0	0	0		0	0	0	0	0		3	1					0	1	0		3	3	2	0	0	0	0	0	0	0	0	0	0	0	0	0	0	0	0
0	0	0	0	0	0		0	0	0	0	0	0	0		0	0	0	0	0		2	2	5	10			2	1	0		2	2	2	0	0	0	0	0	0	0	0	0	0	0	0	0	0	0	0
0	1	0	0	0	0		0	0	1	0	0	0	0		0	0	1	0	0		3	1					0	1	0		4	4	5	0	0	0	0	0	0	0	0	0	0	0	0	0	0	0	0
0	0	0	0	0	0		0	0	0	0	0	0	0		0	0	0	0	0		0	1					0	2	2	1	1	1	1	0	0	0	0	0	0	0	0	0	0	0	0	0	0	0	0
0	0	0	0	0	0		0	0	0	0	0	0	0		0	1	0	0	0		3	1					0	1	0		1	1	8	0	0	0	0	0	0	0	0	0	0	0	0	0	0	0	0
0	0	0	0	0	0		0	0	0	0	0	0	0		0	0	0	1	0		3	1					0	1	0		2	2	3	0	0	0	0	0	0	0	0	0	0	0	0	0	0	0	0
0	0	0	0	0	0		0	0	0	0	0	0	0		0	0	0	0	0		2	1					0	2	2	1	1	1	2	0	0	0	0	0	0	0	0	0	0	0	0	0	0	0	0
0	0	0	0	0	0	0	0	0	0	0	0	0	0	0	0	0	0	0	0	0	2	1						1			5	4	4
0	0	0	0	0	0		0	0	0	0	0	0	0		0	0	0	0	0		2	3			7	2	2	4	2	2	1	3	6	0	0	0	0	0	0	0	0	0	0	0	0	0	0	0	0
0	0	0	0	0	0		0	0	0	0	0	0	0		0	0	1	0	0		2	3			14	13	2	2	1	6	1	1	6	0	0	0	0	0	0	0	0	0	0	0	0	0	0	0	0
0	0	0	0	0	0		0	0	0	0	0	0	0		0	0	0	0	0		2	1					0	1	0		1	1	3	0	0	0	0	0	0	0	0	0	0	0	0	0	0	0	0
0	0	0	0	0	0		0	0	0	0	0	0	0		0	0	0	1	0		2	2	10	20			1	1	0		1	1	3	0	0	0	0	0	0	0	0	0	0	0	0	0	0	0	0
0	0	0	0	0	0		0	0	0	0	0	0	0		0	0	0	0	0		1	1					0	1	0		1	2	6	0	0	0	0	0	0	0	0	0	0	0	0	0	0	0	0
0	0	0	0	0	0		0	0	0	0	0	0	0		0	0	0	0	0		2	2	10	15			2	1	0		1	2	3	0	0	0	0	0	0	0	0	0	0	0	0	0	0	0	0
0	0	0	0	0	0		0	0	0	0	0	0	0		0	0	0	0	0		2	1					0	1	0		1	1	4	0	0	0	0	0	0	0	0	0	0	0	0	0	0	0	0
0	0	0	0	0	0		0	0	0	0	0	0	0		0	0	0	0	0		2	1					0	2	2	3	1	1	6	0	0	0	0	0	0	0	0	0	0	0	0	0	0	0	0
0	0	0	0	0	0		0	0	0	0	0	0	0		0	0	0	0	0		3	1					0	3	0	5	1	1	1	0	0	0	0	0	0	0	0	0	0	0	0	0	0	0	0
0	0	0	0	0	0		0	0	0	0	0	0	0		0	0	0	0	0		3	3			10	10	2	3	1	7	1	1	1	0	0	0	0	0	0	0	0	0	0	0	0	0	0	0	0
0	0	0	0	0	0		0	0	0	0	0	0	0		0	0	0	0	0		2	1					0	2	2	3	3	2	4	0	0	0	0	0	0	0	0	0	0	0	0	0	0	0	0
0	0	0	0	0	0		0	0	0	0	0	0	0		0	0	0	0	1		3	1					0	1	0		1	1	1	0	0	0	0	0	0	0	0	0	0	0	0	0	0	0	0
0	0	0	0	0	0		0	0	0	0	0	0	0		0	0	1	0	0		3	1					0	4	5	1	2	2	2	0	0	0	0	0	0	0	0	0	0	0	0	0	0	0	0
0	0	0	0	0	0		0	0	0	0	0	0	0		0	0	0	0	0		2	2	2	10			0	3	1	5	4	2	4	0	0	0	0	0	0	0	0	0	0	0	0	0	0	0	0
0	0	0	0	0	0		0	0	0	0	0	0	0		0	0	0	0	0		2	2	8	20			2	3	1	7	5	4	5	0	0	0	0	0	0	0	0	0	0	0	0	0	0	0	0
0	0	0	0	0	0	0	0	0	0	0	0	0	0	0	0	0	0	0	0	0	3	1					0	2	1	2	4	3	8	0	0	0	0	0	0	0	0	0	0	0	0	0	0	0	0
0	0	0	0	0	0		0	0	0	0	0	0	0		0	0	0	0	0		2	1					0	2	2		1	1	3	0	0	0	0	0	0	0	0	0	0	0	0	0	0	0	0
0	0	0	0	0	0		0	0	0	0	0	0	0		0	0	0	0	0		3	1					0	1	0		1	1	1	0	0	0	0	0	0	0	0	0	0	0	0	0	0	0	0
0	0	0	0	0	0		0	0	0	0	0	0	0		0	0	0	0	0		2	1					0	1	0		1	1	4	0	0	0	0	0	0	0	0	0	0	0	0	0	0	0	0
0	0	0	0	0	0		0	0	0	0	0	0	0		0	0	0	0	1		3	3			24	20	1	2	1	2	1	1	3	0	0	0	0	0	0	0	0	0	0	0	0	0	0	0	0
0	0	0	0	0	0		0	0	0	0	0	0	0		0	0	0	0	0		2	3			10	5	2	1	0		2	2	8	0	0	0	0	0	0	0	0	0	0	0	0	0	0	0	0
0	0	0	0	0	0		0	0	0	0	0	0	0		0	0	0	0	0		3	1					0	1	0		1	2	2	0	0	0	0	0	0	0	0	0	0	0	0	0	0	0	0
0	0	0	0	0	0		0	0	0	0	0	0	0		0	0	0	0	0		2	2	5	7			0	2	1	7	4	4	4	0	0	0	0	0	0	0	0	0	0	0	0	0	0	0	0
0	0	0	0	0	0		0	0	0	0	0	0	0		0	0	0	0	0		3	1					0	3	4	2	1	2	5	0	0	0	0	0	0	0	0	0	0	0	0	0	0	0	0
0	0	0	0	0	0		0	0	0	0	0	0	0		0	0	0	0	0		2	1					0	1	0		1	1	1	0	0	0	0	0	0	0	0	0	0	0	0	0	0	0	0
0	0	0	0	0	0		0	0	0	0	0	0	0		0	0	0	0	0		2	3			10	5	2	4	1	10	1	2	7	0	0	0	0	0	0	0	0	0	0	0	0	0	0	0	0
0	0	0	0	0	0		0	0	0	0	0	0	0		0	1	0	0	0		2	1					0	1	0		1	3	4	0	0	0	0	0	0	0	0	0	0	0	0	0	0	0	0
0	0	1	0	1	0		0	0	0	1	0	1	0		0	0	0	1	0		3	1					0	1	0		2	1	1	0	0	0	0	0	0	0	0	0	0	0	0	0	0	0	0
0	0	0	0	0	0		0	0	0	0	0	0	0		0	0	0	0	0		3	3			2	7	0	1	0		3	3	6	0	0	0	0	0	0	0	0	0	0	0	0	0	0	0	0
0	0	0	0	0	0		0	0	0	0	0	0	0		0	0	0	0	0		2	3			2	10	1	1	0		2	1	5	0	0	0	0	0	0	0	0	0	0	0	0	0	0	0	0
0	0	0	0	0	0		0	0	0	0	0	0	0		0	0	0	1	0		3	1					0	1	0		1	1	3	0	0	0	0	0	0	0	0	0	0	0	0	0	0	0	0
0	0	0	0	0	0		0	0	0	0	0	0	0		0	0	0	0	0		3	1					0	1	0		1	1	1	0	0	0	0	1	1	1	1	1	0	0	0	0	0	0	0
0	0	0	0	0	0		0	0	0	0	0	0	0		0	0	0	0	0		3	3			1	10	0	3	1	20	3	1	8	0	0	0	0	0	0	0	0	0	0	0	0	0	0	0	0
0	0	0	0	0	0		0	0	0	0	0	0	0		0	0	0	1	1		3	1					0	1	0		1	1	8	0	0	0	0	0	0	0	0	0	0	0	0	0	0	0	0
0	0	0	0	0	0		0	0	0	0	0	0	0		0	0	0	0	0		2	1					0	1	2	1	1	1	1	0	0	0	0	0	0	0	0	0	0	0	0	0	0	0	0
0	0	0	0	0	0		0	0	0	0	0	0	0		0	0	0	0	1		2	2	14	3			2	2	1	7	6	6	5	0	0	0	0	0	0	0	0	0	0	0	0	0	0	0	0
0	0	0	0	0	0		0	0	0	0	0	0	0		0	0	0	0	0		2	1					0	1	0		1	1	6	0	0	0	0	0	0	0	0	0	0	0	0	0	0	0	0
0	0	0	0	0	0		0	0	0	0	0	0	0		0	0	0	0	0		3	1					0	1	0		1	3	6	0	0	0	0	0	0	0	0	0	0	0	0	0	0	0	0
0	0	1	1	0	0		0	0	0	0	0	0	0		0	0	0	0	0		3	2	30	20			2	1	0		6	1	8	0	0	0	0	0	0	0	0	0	0	0	0	0	0	0	0
0	0	0	0	0	0		0	0	0	0	0	0	0		0	0	0	1	0		3	1					0	1	0		1	1	4	0	0	0	0	0	0	0	0	0	0	0	0	0	0	0	0
0	0	0	0	0	0		0	0	0	0	0	0	0		0	0	0	0	0		2	1					0	1	0		1	3	8	0	0	0	0	0	0	0	0	0	0	0	0	0	0	0	0
0	0	0	0	0	0		0	0	0	0	0	0	0		0	0	0	0	0		2	1					0	2	2	1	2	2	3	0	0	0	0	0	0	0	0	0	0	0	0	0	0	0	0
0	0	0	0	0	0		0	0	0	0	0	0	0		0	0	1	0	0		1	3			28	20	2	6	1	7	1	1	2	0	0	0	0	0	0	0	0	0	0	0	0	0	0	0	0
0	0	0	0	0	0		0	0	0	0	0	0	0		0	1	0	0	0		2	1					0	3	5	1	1	1	3	0	0	0	0	0	0	0	0	0	0	0	0	0	0	0	0
0	0	0	0	0	0		0	0	0	0	0	0	0		0	0	0	0	1		2	1					0	1	5	1	1	1	3	0	0	0	0	0	0	0	0	0	0	0	0	0	0	0	0
0	0	0	0	0	0		0	0	0	0	0	0	0		0	0	0	0	0		3	2	15	20			2	3	2	4	1	1	2	0	0	0	0	0	0	0	0	0	0	0	0	0	0	0	0
0	0	0	0	0	0		1	0	0	0	0	0	0		1	0	0	0	0		3	2	25	10			1	2	1	7	3	1	5	0	0	0	0	0	0	0	0	0	0	0	0	0	0	0	0
0	0	0	0	0	0		0	0	0	0	0	0	0		0	0	1	1	0		2	2	20	20			2	3	1	5	1	1	1	0	0	0	0	0	0	0	0	0	0	0	0	0	0	0	0
0	0	0	0	0	0		0	0	0	0	0	0	0		0	0	0	0	0		3	1					0	1	2	2	2	3	4	0	0	0	0	0	0	0	0	0	0	0	0	0	0	0	0
0	0	0	0	0	0		0	0	0	0	0	0	0		0	0	0	0	0		2	1					0	2	1	7	0	0	3	0	0	0	0	0	0	0	0	0	0	0	0	0	0	0	0
0	0	0	0	0	0		0	0	0	0	0	0	0		0	0	0	0	0		3	1					0	2	2	2	1	1	2	0	0	0	0	0	0	0	0	0	0	0	0	0	0	0	0
0	0	0	0	0	0		0	0	0	0	0	0	0		0	0	0	0	0		3	3			25	20	1	1	0		1	1	6	0	0	0	0	0	0	0	0	0	0	0	0	0	0	0	0
0	0	0	0	0	0	0	0	0	0	0	0	0	0	0	0	0	0	0	0	0	3	1						2	1	5	6	6	6	1	1	1	1	0	0	0	0	0	0	0	0	0	0	0	0
0	0	0	0	0	0		0	0	0	0	0	0	0		0	0	1	1	1		3	3			25	20	2	3	1	3	2	2	2	0	0	0	0	0	0	0	0	0	0	0	0	0	0	0	0
0	0	0	0	0	0		0	0	0	0	0	0	0		0	0	0	0	0		3	1					0	2	2	2	2	2	2	0	0	0	0	0	0	0	0	0	0	0	0	0	0	0	0
0	0	0	0	0	0		0	0	0	0	0	0	0		0	0	0	0	0		1	1					0	2	2	2	5	5	5	0	0	0	0	0	0	0	0	0	0	0	0	0	0	0	0
0	0	0	0	0	0		0	0	0	0	0	0	0		0	1	0	0	0		2	1					0	0	0		1	2	2	0	0	0	0	0	0	0	0	0	0	0	0	0	0	0	0
0	0	0	0	0	0	0	0	0	0	0	0	0	0	0	0	0	0	1	1	1	2	3			20	20		4	2	3	1	4	4	2	2	2	2	0	0	0	0	0	0	0	0	0	0	0	0
0	0	0	0	0	0		0	0	0	0	0	0	0		0	0	0	0	0		3	2	10	20			2	2	1	10	1	1	1	0	0	0	0	1	2	1	0	1	1	1	1	1	1	1	1
0	0	0	0	0	0		0	0	0	0	0	0	0		0	0	0	0	1		3	1					0	1	0		1	1	2	0	0	0	0	0	0	0	0	0	0	0	0	0	0	0	0
0	0	0	0	0	0		0	0	0	0	0	0	0		0	0	0	0	0		3	3			30	20	2	4	1	7	1	3	7	0	0	0	0	0	0	0	0	0	0	0	0	0	0	0	0
0	0	0	0	0	0		0	0	0	0	0	0	0		0	0	0	0	0		2	1					0	1	0		1	1	4	0	0	0	0	0	0	0	0	0	0	0	0	0	0	0	0
0	0	1	1	0	0		0	0	0	0	0	0	0		0	0	0	1	1		3	1					0	2	2	3	1	2	5	0	0	0	0	0	0	0	0	0	0	0	0	0	0	0	0
0	0	0	0	0	0		0	0	0	0	0	0	0		0	0	0	0	0		2	1					0	1	0		1	1	1	0	0	0	0	0	0	0	0	0	0	0	0	0	0	0	0
0	0	0	0	0	0		0	0	0	0	0	0	0		0	0	0	0	0		2	1					0	1	0		1	1	1	0	0	0	0	0	0	0	0	0	0	0	0	0	0	0	0
0	0	0	0	0	0		0	0	0	0	0	0	0		0	0	0	0	0		2	2	4	2			0	4	1	10	6	6	7	0	0	0	0	0	0	0	0	0	0	0	0	0	0	0	0
0	0	0	0	0	0		0	0	0	0	0	0	0		0	0	0	0	0		2	1					0	1	0		1	3	8	0	0	0	0	0	0	0	0	0	0	0	0	0	0	0	0
0	0	1	0	0	0		0	0	0	1	0	0	0		0	0	0	1	0		2	1					0	2	1	5	1	1	1	0	0	0	0	0	0	0	0	0	0	0	0	0	0	0	0
0	0	0	0	0	0		0	0	0	0	0	0	0		0	0	0	0	0		2	1					0	3	2	1	2	3	3	0	0	0	0	0	0	0	0	0	0	0	0	0	0	0	0
0	0	0	0	0	0		0	0	0	0	0	0	0		0	0	1	0	0		2	1					0	2	4	2	4	4	4	0	0	0	0	0	0	0	0	0	0	0	0	0	0	0	0
0	0	0	0	0	0		0	0	0	0	0	0	0		0	0	0	0	0		2	3			10	15	1	3	1	10	1	1	8	0	0	0	0	0	0	0	0	0	0	0	0	0	0	0	0
0	0	0	0	0	0		0	0	0	0	0	0	0		0	0	0	0	0		2	1					0	2	2	3	4	4	8	0	0	0	0	0	0	0	0	0	0	0	0	0	0	0	0
0	0	0	0	0	0		0	0	0	0	0	0	0		0	0	0	0	0		2	1					0	1	0		3	3	4	0	0	0	0	0	0	0	0	0	0	0	0	0	0	0	0
0	0	0	0	0	0		0	0	0	0	0	0	0		0	0	0	1	0		3	1					0	0	2	2	1	3	3	0	0	0	0	0	0	0	0	0	0	0	0	0	0	0	0
0	0	0	0	0	0		0	0	0	0	0	0	0		0	0	0	0	0		2	2	15	10			2	2	1	5	1	1	6	0	0	0	0	0	0	0	0	0	0	0	0	0	0	0	0
0	0	0	0	0	0		0	0	0	0	0	0	0		0	0	0	0	0		3	1					0	4	2	3	1	3	4	0	0	0	0	0	0	0	0	0	0	0	0	0	0	0	0
0	0	0	0	0	0	0	0	0	0	0	0	0	0	0	0	0	0	0	0	0	2	3			7	15		4		1	1	1	3
0	0	0	0	0	0		0	0	0	0	0	0	0		0	0	0	0	0		2	1					0	3	1	5	1	7	7	0	0	0	0	0	0	0	0	0	0	0	0	0	0	0	0
0	0	0	0	0	0		0	0	0	0	0	0	0		0	0	0	0	0		2	2	5	2			0	2	2	1	2	2	7	0	0	0	0	0	0	0	0	0	0	0	0	0	0	0	0
0	0	0	0	0	0		0	0	0	0	0	0	0		0	0	0	0	0		2	1					0	1	0		1	1	2	0	0	0	0	0	0	0	0	0	0	0	0	0	0	0	0
0	0	0	0	0	0		0	0	0	0	0	0	0		0	0	0	0	0		3	1					0	1	0		1	1	1	0	0	0	0	0	0	0	0	0	0	0	0	0	0	0	0
0	0	0	0	0	0		0	0	0	0	0	0	0		0	0	0	1	1		2	1					0	1	2	2	2	1	8	0	0	0	0	0	0	0	0	0	0	0	0	0	0	0	0
0	0	0	0	0	0		0	0	0	0	0	0	0		0	0	0	1	0		3	1					0	1	0		4	4	6	0	0	0	0	0	0	0	0	0	0	0	0	0	0	0	0
0	0	0	0	1	0		0	0	0	0	0	1	0		0	0	0	0	0		2	2	20	10			0	3	1	7	1	2	3	0	0	0	0	0	0	0	0	0	0	0	0	0	0	0	0
0	0	0	0	0	0		0	0	0	0	0	0	0		0	0	0	0	1		3	1					0	2	1	10	2	1	4	0	0	0	0	0	0	0	0	0	0	0	0	0	0	0	0
0	0	0	0	0	0		0	0	0	0	0	0	0		0	0	0	0	1		2	3			10	10	2	2	1	1	1	3	1	0	0	0	0	0	0	0	0	0	0	0	0	0	0	0	0
0	0	0	0	0	0		0	0	0	0	0	0	0		0	0	0	1	0		3	1					0	2	1	4	1	1	4	0	0	0	0	0	0	0	0	0	0	0	0	0	0	0	0
0	0	0	0	0	0	0	0	0	0	0	0	0	0	0	0	0	1	1	0	0	3	2	5	6			0	1	1	7	1	1	8	0	0	0	0	0	0	0	0	0	0	0	0	0	0	0	0
0	0	0	0	0	0	0	0	0	0	0	0	0	0	0	0	0	0	0	0	0	1	3			3	7	0	1	1	10	3	3	8	0	0	0	0	0	0	0	0	0	0	0	0	0	0	0	0
0	0	0	0	0	0		0	0	0	0	0	0	0		0	0	0	0	0		3	1					0	1	0		1	1	8	0	0	0	0	0	0	0	0	0	0	0	0	0	0	0	0
0	0	0	0	0	0		0	0	0	0	0	0	0		0	0	0	0	0		2	2	40	40			0	1	0		1	1	5	0	0	0	0	0	0	0	0	0	0	0	0	0	0	0	0
0	0	1	0	0	0		0	0	0	1	0	0	0		0	0	0	1	0		3	1					0	2	1	3	1	1	1	0	0	0	0	0	0	0	0	0	0	0	0	0	0	0	0
0	0	0	0	0	0		0	0	0	0	0	0	0		0	0	0	0	0		2	1					0	1	0		3	3	3	0	0	0	0	0	0	0	0	0	0	0	0	0	0	0	0
0	0	0	0	0	0		0	0	0	0	0	0	0		0	0	0	0	0		2	1					0	1	0		3	1	3	0	0	0	0	0	0	0	0	0	0	0	0	0	0	0	0
0	0	0	0	0	0		0	0	0	0	0	0	0		0	0	1	1	1		3	1					0	1	0		1	1	5	0	0	0	0	0	0	0	0	0	0	0	0	0	0	0	0
0	0	0	0	0	0	0	0	0	0	0	0	0	0	0	0	0	0	0	0	0	2	1					0	2	1	3	4	4	4	0	0	0	0	0	0	0	0	0	0	0	0	0	0	0	0
0	0	0	0	0	0		0	0	0	0	0	0	0		0	0	1	0	0		2	1					0	1	2	3	1	1	1	0	0	0	0	0	0	0	0	0	0	0	0	0	0	0	0
0	0	0	0	0	0		0	0	0	0	0	0	0		0	0	0	0	0		2	1					0	1	0		1	1	1	0	0	0	0	0	0	0	0	0	0	0	0	0	0	0	0
0	0	0	0	0	0	0	0	0	0	0	0	0	0	0	0	0	0	0	0	0	2	3			3	5	1	2	2	1	1	1	4	0	0	0	0	0	0	0	0	0	0	0	0	0	0	0	0
0	0	0	0	0	0	0	0	0	0	0	0	0	0	0	0	0	0	0	0	0	3	3			10	20		1			1	1	1
0	0	0	0	0	0	0	0	0	0	0	0	0	0	0	0	0	0	0	0	0	2	0						1			1	1	0
0	0	0	0	0	0		0	0	0	0	0	0	0		0	0	0	0	0		2	2	20	19			2	3	1	7	7	7	7	0	0	0	0	0	0	0	0	0	0	0	0	0	0	0	0
0	0	0	0	0	0		1	0	0	0	0	0	0		1	0	0	0	1		3	1					0	1	0		1	1	6	0	0	0	0	0	0	0	0	0	0	0	0	0	0	0	0
0	0	0	0	0	0		0	0	0	0	0	0	0		0	0	0	0	0		3	1					0	3	2	4	6	1	6	0	0	0	0	0	0	0	0	0	0	0	0	0	0	0	0
0	0	0	0	0	0		0	0	0	0	0	0	0		0	0	0	0	0		3	1					0	1	0		1	6	6	0	0	0	0	0	0	0	0	0	0	0	0	0	0	0	0
0	0	1	0	0	0		0	0	0	1	0	0	0		0	0	0	0	0		3	3			25	10	1	2	2	2	1	1	2	0	0	0	0	0	0	0	0	0	0	0	0	0	0	0	0
0	0	0	0	0	0		1	0	0	0	0	0	0		0	0	0	0	0		2	1					0	1	0		7	7	7	0	0	0	0	0	0	0	0	0	0	0	0	0	0	0	0
0	0	0	0	0	0		0	0	0	0	0	0	0		0	0	0	0	0		2	1					0	1	0		1	1	3	0	0	0	0	0	0	0	0	0	0	0	0	0	0	0	0
0	0	0	0	0	0		0	0	0	0	0	0	0		0	0	0	0	0		3	1					0	2	2	1	3	3	3	0	0	0	0	0	0	0	0	0	0	0	0	0	0	0	0
0	0	0	0	0	0		0	0	0	0	0	0	0		0	0	0	0	0		2	1					0	1	0		1	1	3	0	0	0	0	0	0	0	0	0	0	0	0	0	0	0	0
0	0	0	0	0	0		0	0	0	0	0	0	0		0	0	0	0	0		2	1					0	1	0		1	2	4	0	0	0	0	0	0	0	0	0	0	0	0	0	0	0	0
0	0	0	0	0	0		0	0	0	0	0	0	0		0	0	0	0	0		2	1					0	2	2	1	1	1	7	0	0	0	0	0	0	0	0	0	0	0	0	0	0	0	0
0	0	0	0	0	0		0	0	0	0	0	0	0		0	0	0	0	0		2	3			30	20	0	5	1	20	1	2	2	0	0	0	0	0	0	0	0	0	0	0	0	0	0	0	0
0	0	0	0	0	0		0	0	0	0	0	0	0		0	0	0	0	0		3	1					0	1	0		1	1	2	0	0	0	0	0	0	0	0	0	0	0	0	0	0	0	0
0	0	0	0	0	0		0	0	0	0	0	0	0		0	0	0	0	0		3	3			1	1	2	4	2	2	1	3	4	0	0	0	0	0	0	0	0	0	0	0	0	0	0	0	0
0	0	0	0	0	0	0	0	0	0	0	0	0	0	0	0	0	0	0	0	0	2	3			15	10		2		4	1	2	4
0	0	0	0	0	0		0	0	0	0	0	0	0		0	0	1	0	0		2	1					0	3	2	5	5	1	1	0	0	0	0	0	0	0	0	0	0	0	0	0	0	0	0
0	0	0	0	0	0		0	0	0	0	0	0	0		0	0	0	1	1		2	2	10	7			2	2	1	15	1	3	6	0	0	0	0	0	0	0	0	0	0	0	0	0	0	0	0
0	0	0	0	0	0		0	0	0	0	0	0	0		0	0	0	0	0		2	1					0	1	0		2	3	4	0	0	0	0	0	0	0	0	0	0	0	0	0	0	0	0
0	0	0	0	0	0		0	0	0	0	0	0	0		0	0	0	1	0		2	1					0	3	1	10	1	1	1	0	0	0	0	0	0	0	0	0	0	0	0	0	0	0	0
0	0	0	0	0	0	0	0	0	0	0	0	0	0	0	0	0	0	0	0	0	3	1						2		3	4	4	5
0	0	0	0	0	0	0	0	0	0	0	0	0	0	0	0	0	0	0	0	0	3	0						0			0	0	0
0	0	0	0	0	0	0	0	0	0	0	0	0	0	0	0	0	0	0	0	0	3	1						2		3	3	3	4
0	0	0	0	0	0	0	0	0	0	0	0	0	0	0	0	0	0	0	0	0	2	3			7	15		3		5	4	3	5
0	0	0	0	0	1	0	0	0	0	0	0	0	1	0	0	1	0	0	0	0	2	2	5	15				3		10	1	3	6
0	0	0	0	0	0		0	0	0	0	0	0	0		0	0	0	0	0		2	3			35	15	2	2	1	3	2	1	4	0	0	0	0	0	0	0	0	0	0	0	0	0	0	0	0
0	0	0	0	0	0		0	0	0	0	0	0	0		0	0	0	0	0		2	0					0	3	1	7	1	1	8	0	0	0	0	0	0	0	0	0	0	0	0	0	0	0	0
0	0	0	0	0	0		0	0	0	1	0	1	0		0	0	0	0	0		2	1					0	1	0		1	4	6	0	0	0	0	0	0	0	0	0	0	0	0	0	0	0	0
0	0	0	0	0	0		0	0	0	0	0	0	0		0	1	0	0	0		3	1					0	2	1	3	6	6	6	0	0	0	0	0	0	0	0	0	0	0	0	0	0	0	0
0	0	0	0	0	0		0	0	0	0	0	0	0		0	0	0	0	0		2	1					0	1	0		3	6	8	0	0	0	0	0	0	0	0	0	0	0	0	0	0	0	0
0	0	0	0	0	0		0	0	0	0	0	0	0		0	0	0	0	0		2	2	10	5			2	1	0		3	3	6	0	0	0	0	0	0	0	0	0	0	0	0	0	0	0	0
0	0	0	0	0	0		0	0	0	0	0	0	0		0	0	0	1	0		3	1					0	2	2	2	1	1	3	0	0	0	0	0	0	0	0	0	0	0	0	0	0	0	0
0	0	0	0	0	0		0	0	0	0	0	0	0		0	0	0	0	0		2	2	20	20			2	2	1	8	3	3	3	0	0	0	0	0	0	0	0	0	0	0	0	0	0	0	0
0	0	0	1	0	0		0	0	0	0	1	0	0		0	0	0	0	1		3	1					0	1	0		4	4	4	0	0	0	0	0	0	0	0	0	0	0	0	0	0	0	0
0	0	0	0	0	0	0	0	0	0	0	0	0	0	0	0	0	0	0	0	0	2	3			10	5		3	1	7	2	2	6	1	1	1	1	0	0	0	0	0	0	0	0	0	0	0	0
0	0	1	0	0	0	0	0	0	0	1	0	0	0	0	0	0	0	1	0	0	2	1	1	5				1			4	4	4
0	0	0	0	0	0	0	0	0	0	0	0	0	0	0	0	0	0	0	0	0	2	1						3		10	1	1	6
0	0	0	0	0	0	0	0	0	0	0	0	0	0	0	0	0	0	0	0	0	2	2						2			3	3	3
0	0	0	0	0	0		0	0	0	0	0	0	0		0	0	0	0	0		2	1					0	2	2	2	3	4	4	2	2	1	1	0	0	0	0	0	0	0	0	0	0	0	0
0	0	0	0	1	0		0	0	0	0	0	0	0		0	0	0	0	0		2	1					0	2	1	8	3	1	3	0	0	0	0	0	0	0	0	0	0	0	0	0	0	0	0
0	0	0	0	0	0		0	0	0	0	0	0	0		0	0	0	0	0		2	1					0	1	0		3	3	3	0	0	0	0	0	0	0	0	0	0	0	0	0	0	0	0
0	0	0	0	0	0		0	0	0	0	0	0	0		0	0	0	0	0		2	2	11	20			1	2	2	2	1	3	4	0	0	0	0	0	0	0	0	0	0	0	0	0	0	0	0
0	0	0	0	0	0		0	0	0	0	0	0	0		0	0	0	0	0		2	1					0	1	0		4	4	4	0	0	0	0	0	0	0	0	0	0	0	0	0	0	0	0
0	0	0	0	0	0		0	0	0	0	0	0	0		0	0	0	0	0		2	1					0	2	2	3	4	4	5	0	0	0	0	0	0	0	0	0	0	0	0	0	0	0	0
0	0	0	0	0	0		0	0	0	0	0	0	0		0	0	0	0	0		2	2	2	10			2	2	2	1	3	2	6	0	0	0	0	0	0	0	0	0	0	0	0	0	0	0	0
0	0	0	0	0	0		0	0	0	0	0	0	0		0	1	0	1	0		2	1					0	1	0		4	4	5	0	0	0	0	0	0	0	0	0	0	0	0	0	0	0	0
0	0	0	0	0	0		0	0	0	0	0	0	0		0	0	0	0	0		2	1					0	1	0		1	1	2	0	0	0	0	0	0	0	0	0	0	0	0	0	0	0	0
0	0	0	0	0	0		0	0	0	0	0	0	0		0	0	0	0	0		2	3			40	20	2	1	0		1	1	4	0	0	0	0	0	0	0	0	0	0	0	0	0	0	0	0
0	0	0	0	0	0		0	0	0	0	0	0	0		0	0	0	0	0		3	1					0	1	0		1	1	5	0	0	0	0	0	0	0	0	0	0	0	0	0	0	0	0
0	0	0	0	0	0		0	0	0	0	0	0	0		0	0	0	0	0		2	3			10	10	2	4	1	20	1	1	8	0	0	0	0	0	0	0	0	0	0	0	0	0	0	0	0
0	0	0	0	0	0		0	0	0	0	0	0	0		0	0	0	0	1		2	3			20	7	2	3	1	8	2	3	6	0	0	0	0	0	0	0	0	0	0	0	0	0	0	0	0
0	0	0	0	0	0		0	0	0	0	0	0	0		0	0	0	0	0		2	1					0	1	0		3	3	3	0	0	0	0	0	0	0	0	0	0	0	0	0	0	0	0
0	0	0	0	0	0		0	0	0	0	0	0	0		0	0	0	0	0		3	1					0	1	0		1	1	4	0	0	0	0	0	0	0	0	0	0	0	0	0	0	0	0
0	0	1	1	0	0		0	0	0	1	1	0	0		0	0	0	1	0		2	2	10	10			2	1	0		1	1	1	0	0	0	0	0	0	0	0	0	0	0	0	0	0	0	0
0	0	0	0	0	0		0	0	0	0	0	0	0		0	0	0	0	0		2	1					0	2	1	1	6	6	7	0	0	0	0	0	0	0	0	0	0	0	0	0	0	0	0
0	0	0	0	0	0		0	0	0	0	0	0	0		0	0	0	0	0		3	1					0	1	0		1	1	1	0	0	0	0	0	0	0	0	0	0	0	0	0	0	0	0
0	0	0	0	0	0		0	0	0	0	0	0	0		0	1	0	1	0		2	1					0	2	3	1	1	3	3	0	0	0	0	0	0	0	0	0	0	0	0	0	0	0	0
0	0	0	0	0	0	0	0	0	0	0	0	0	0	0	0	0	0	0	0	0	2	1						2		2	1	1	4
0	0	0	0	0	0	0	0	0	0	0	0	0	0	0	0	0	0	0	0	0	2	2	1	6				3		16	5	5	8
0	0	0	0	0	0	0	0	0	0	0	0	0	0	0	0	0	0	0	0	0	2	3			9	10		5			1	1	2
0	0	0	0	0	0	0	0	0	0	0	0	0	0	0	0	0	0	0	0	0	2	2	5	2				1			2	3	2
0	0	0	0	0	0	0	0	0	0	0	0	0	0	0	0	0	0	0	0	0	3	3			2	17		2		7	2	2	1
0	0	0	0	0	0	0	0	0	0	0	0	0	0	0	0	0	0	0	0	0	2	3			10	10		1			1	1	4
0	0	0	0	0	0	0	0	0	0	0	0	0	0	0	0	0	0	0	0	0	2	2	1	2				1		14	4	3	7
0	0	0	0	0	0	0	0	0	0	0	0	0	0	0	0	0	0	0	0	0	3	0			10	20		2		10	1	1	3
0	0	0	0	0	0	0	0	0	0	0	0	0	0	0	0	0	0	0	0	0	2	1						5		10	1	1	1
0	0	0	0	0	0	0	0	0	0	0	0	0	0	0	0	0	0	0	0	0	2	3			6	31		3			4	1	8
0	0	0	0	0	0		0	0	0	0	0	0	0		0	0	0	0	0		3	3			7	10	2	5	1	10	1	1	6	0	0	0	0	0	0	0	0	0	0	0	0	0	0	0	0
0	0	0	0	0	0		0	0	0	0	0	0	0		0	0	0	0	0		2	1					0	1	0		1	1	8	0	0	0	0	0	0	0	0	0	0	0	0	0	0	0	0
0	0	0	0	0	0		0	0	0	0	0	0	0		0	0	0	0	0		3	2	20	20			2	1	0		4	4	4	0	0	0	0	0	0	0	0	0	0	0	0	0	0	0	0
0	0	0	0	0	0		0	0	0	0	0	0	0		0	0	0	0	0		3	1					0	1	0		1	1	1	0	0	0	0	0	0	0	0	0	0	0	0	0	0	0	0
0	0	0	0	0	0	0	0	0	0	0	0	0	0	0	0	0	0	1	0	1	2	3			7	15		1			4	3	6
0	0	1	0	0	0		0	0	0	0	0	0	0		0	0	0	0	0		2	3			20	20	2	4	1	10	3	2	6	0	0	0	0	0	0	0	0	0	0	0	0	0	0	0	0
0	0	0	0	0	0		0	0	0	0	0	0	0		0	0	0	0	0		2	2	10	15			2	2	1	1	3	3	3	0	0	0	0	0	0	0	0	0	0	0	0	0	0	0	0
0	0	0	0	0	0		0	0	0	0	0	0	0		0	0	0	0	0		2	3			17	20	1	5	1	14	4	4	5	0	0	0	0	0	0	0	0	0	0	0	0	0	0	0	0
0	0	0	0	0	0		0	0	0	0	0	0	0		0	0	0	0	0		2	3			10	3	2	2	1	7	5	5	5	0	0	0	0	0	0	0	0	0	0	0	0	0	0	0	0
0	0	0	0	1	0		0	0	0	0	0	0	0		0	0	0	0	0		3	1					0	8	4	5	1	1	6	0	0	0	0	0	0	0	0	0	0	0	0	0	0	0	0
0	0	0	0	0	0		0	0	0	0	0	0	0		0	0	0	0	0		2	1					0	0	0		2	2	3	0	0	0	0	0	0	0	0	0	0	0	0	0	0	0	0
0	0	0	0	0	0	0	0	0	0	0	0	0	0	0	0	0	0	0	1	0	3	3			15	20	1	2	2	3	1	3	3	0	0	0	0	0	0	0	0	0	0	0	0	0	0	0	0
0	0	0	0	0	0		0	0	0	0	0	0	0		0	0	0	1	0		2	1					0	0	0		7	7	7	0	0	0	0	0	0	0	0	0	0	0	0	0	0	0	0
0	0	0	0	0	0		0	0	0	0	0	0	0		0	0	0	0	0		2	1					0	1	2	2	1	1	2	0	0	0	0	0	0	0	0	0	0	0	0	0	0	0	0
0	0	0	0	0	0		0	0	0	0	0	0	0		0	0	0	0	0		2	1					0	0	0		0	0	0	0	0	0	0	0	0	0	0	0	0	0	0	0	0	0	0
0	0	0	0	0	0	0	0	0	0	0	0	0	0	0	0	0	0	0	0	0	3	0						0			0	0	0
0	0	0	0	0	0		0	0	0	0	0	0	0		0	0	1	0	0		2	0					0	2	2	3	1	1	1	0	0	0	0	0	0	0	0	0	0	0	0	0	0	0	0
0	0	0	0	0	0		0	0	0	0	0	0	0		0	0	1	0	0		3	1					0	3	1	8	1	1	2	0	0	0	0	0	0	0	0	0	0	0	0	0	0	0	0
0	0	0	0	0	0		0	0	0	0	0	0	0		0	0	0	0	0		3	3			10	10	2	1	2	1	2	2	3	0	0	0	0	0	0	0	0	0	0	0	0	0	0	0	0
0	0	0	0	0	0		0	0	0	0	0	0	0		0	0	0	0	0		2	2	8	20			2	5	0	7	7	7	7	0	0	0	0	0	0	0	0	0	0	0	0	0	0	0	0
0	0	0	0	0	0		0	0	0	0	0	0	0		0	0	0	0	0		2	1					0	5	2	3	6	6	8	0	0	0	0	0	0	0	0	0	0	0	0	0	0	0	0
0	0	0	0	0	0	0	0	0	0	0	0	0	0	0	0	0	0	0	0	0	2	1					0	2	1	30	1	5	8	0	0	0	0	0	0	0	0	0	0	0	0	0	0	0	0
0	0	0	0	0	0		0	0	0	0	0	0	0		0	0	0	0	0		3	2	22	30			2	3	1	310	1	1	6	0	0	0	0	0	0	0	0	0	0	0	0	0	0	0	0
0	0	0	0	0	0		0	0	0	0	0	0	0		0	0	0	0	0		2	1					0	3	1	6	2	2	3	1	1	1	1	0	0	0	0	0	0	0	0	0	0	0	0
0	0	0	0	0	0		0	0	0	0	0	0	0		0	0	0	0	0		2	1					0	1	2	1	1	2	2	0	0	0	0	0	0	0	0	0	0	0	0	0	0	0	0
0	0	0	0	0	0		0	0	0	0	0	0	0		0	0	0	0	0		2	1					0	3	1	14	1	2	6	0	0	0	0	0	0	0	0	0	0	0	0	0	0	0	0
0	0	0	0	1	0		0	0	0	0	0	0	0		0	1	0	1	1		2	3			20	15	2	2	1	20	1	1	1	0	0	0	0	0	0	0	0	0	0	0	0	0	0	0	0
0	0	0	0	0	0		0	0	0	0	0	0	0		0	0	0	1	0		2	1					0	2	2	1	2	1	7	0	0	0	0	0	0	0	0	0	0	0	0	0	0	0	0
0	0	0	0	0	0		0	0	0	0	0	0	0		0	0	0	0	0		2	1					0	2	2	2	2	2	3	0	0	0	0	0	0	0	0	0	0	0	0	0	0	0	0
0	0	0	0	0	0		1	0	0	0	0	0	0		0	0	0	0	0		2	0					2	0	0		1	1	2	0	0	0	0	0	0	0	0	0	0	0	0	0	0	0	0
0	0	0	0	0	0		0	0	0	0	0	0	0		0	0	0	1	1		3	1					0	2	2	6	1	1	4	0	0	0	0	0	0	0	0	0	0	0	0	0	0	0	0
0	0	0	1	0	0		0	0	0	0	1	0	0		0	0	0	0	0		2	2	30	10			0	5	1		1	1	8	0	0	0	0	0	0	0	0	0	0	0	0	0	0	0	0
0	0	0	0	0	0		0	0	0	0	0	0	0		0	0	0	0	0		3	1					0	0	0		0	0	0	0	0	0	0	0	0	0	0	0	0	0	0	0	0	0	0
0	0	0	0	0	0		0	0	0	0	0	0	0		0	0	0	0	0		0	1					0	2	2		1	1	8	0	0	0	0	0	0	0	0	0	0	0	0	0	0	0	0
0	0	0	0	0	0		0	0	0	0	0	0	0		0	0	0	0	0		0	1					0	0	0		1	1	1	0	0	0	0	0	0	0	0	0	0	0	0	0	0	0	0
0	0	0	0	0	0		0	0	0	0	0	0	0		0	0	0	0	0		2	1					0	0	4	5	2	2	2	0	0	0	0	0	0	0	0	0	0	0	0	0	0	0	0
0	0	0	0	0	0		0	0	0	0	0	0	0		0	0	0	0	1		2	3			30	20	0	2	1	7	2	2	2	0	0	0	0	0	0	0	0	0	0	0	0	0	0	0	0
0	0	0	0	0	0		0	0	0	0	0	0	0		0	0	0	0	0		2	3			50	20	2	8	1		1	1	1	0	0	0	0	0	0	0	0	0	0	0	0	0	0	0	0
0	0	0	0	0	0		0	0	0	0	0	0	0		0	0	0	0	0		3	2	10	10			2	3	1	6	1	3	3	0	0	0	0	0	0	0	0	0	0	0	0	0	0	0	0
0	0	0	0	0	0		0	0	0	0	0	0	0		0	0	0	0	0		2	1					2	2	2	2	1	5	0	0	0	0	0	0	0	0	0	0	0	0	0	0	0	0	0
0	0	0	0	0	0		0	0	0	0	0	0	0		0	1	0	0	0		2	3			10	15	2	1	0		3	3	5	0	0	0	0	0	0	0	0	0	0	0	0	0	0	0	0
0	0	0	0	0	0		0	0	0	0	0	0	0		0	0	0	0	0		2	1					0	1	0		1	1	1	0	0	0	0	0	0	0	0	0	0	0	0	0	0	0	0
0	0	1	1	0	0		0	0	0	1	1	0	0		0	0	0	0	1		2	1					0	1	2	3	1	3	1	0	0	0	0	0	0	0	0	0	0	0	0	0	0	0	0
0	0	0	0	0	0		0	0	0	0	0	0	0		0	0	0	0	0		2	3			50	10	2	6	1	7	1	1	6	0	0	0	0	0	0	0	0	0	0	0	0	0	0	0	0
0	0	0	0	0	0		0	0	0	0	0	0	0		0	0	0	0	1		2	2	30	60			2	8	3	5	1	1	2	0	0	0	0	0	0	0	0	0	0	0	0	0	0	0	0
0	0	0	0	0	0		0	0	0	0	0	0	0		0	1	0	0	0		0	1					0	2	1	15	1	1	2	0	0	0	0	0	0	0	0	0	0	0	0	0	0	0	0
0	0	0	0	0	0		0	0	0	0	0	0	0		0	1	0	0	0		2	3			30	15	1	3	1	12	1	2	8	0	0	0	0	0	0	0	0	0	0	0	0	0	0	0	0
0	0	0	0	0	0	0	0	0	0	0	0	0	0	0	0	0	0	0	0	0	2	3			25	10		4	1	4	1	3	4	1	1	1	1	0	0	0	0	0	0	0	0	0	0	0	0
0	0	0	0	0	0	0	0	0	0	0	0	0	0	0	0	0	0	0	0	0	2	2	30	20				3	1	7	7	7	8	1	1	1	1	0	0	0	0	0	0	0	0	0	0	0	0
0	0	0	0	0	0	0	0	0	0	0	0	0	0	0	0	0	0	0	0	1	2	1						1	2	1	2	2	2	1	1	1	1	0	0	0	0	0	0	0	0	0	0	0	0
0	0	0	0	0	0	0	0	0	0	0	0	0	0	0	0	0	0	0	0	0	2	2	25	20				2	1	10	1	1	1	1	1	1	1	0	0	0	0	0	0	0	0	0	0	0	0
0	0	0	0	0	0	0	0	0	0	0	0	0	0	0	0	0	0	0	0	0	2	1						3	2	2	1	1	1	3	2	3	3	0	0	0	0	0	0	0	0	0	0	0	0
0	0	0	0	0	0	0	0	0	0	0	0	0	0	0	0	0	0	0	0	0	3	1						2		4	1	1	1
0	0	0	0	0	0	0	0	0	0	0	0	0	0	0	0	0	0	0	0	1	2	1						1	0		3	3	4	1	1	1	1	0	0	0	0	0	0	0	0	0	0	0	0
0	0	0	0	0	0	0	0	0	0	0	0	0	0	0	0	0	0	0	0	0	3	3				3		1	0		5	5	3	3	2	2	2	0	0	0	0	0	0	0	0	0	0	0	0
0	0	0	0	0	0	0	0	0	0	0	0	0	0	0	0	0	0	0	0	0	3	1						1	0		1	1	1	1	1	1	1	0	0	0	0	0	0	0	0	0	0	0	0
0	0	0	0	0	0	0	0	0	0	0	0	0	0	0	0	0	0	0	0	0	2	1						1	0		1	5	1	1	2	1	1	0	0	0	0	0	0	0	0	0	0	0	0
0	0	0	0	0	0	0	0	1	1	1	1	1	1	1	1	0	0	1	1	0	2	1						1	0		1	1	1	1	1	1	1	0	0	0	0	0	0	0	0	0	0	0	0
0	0	0	0	0	0	0	0	0	0	0	0	0	0	0	0	0	0	0	0	0	2	1						1	2	1	2	1	3	1	1	1	1	0	0	0	0	0	0	0	0	0	0	0	0
0	0	0	0	0	0	0	0	0	0	0	0	0	0	0	0	0	0	0	0	1	2	3			5	15		3	1	10	2	1	1	1	1	1	1	0	0	0	0	0	0	0	0	0	0	0	0
0	0	0	0	0	0	0	0	0	0	0	0	0	0	0	0	0	0	0	0	0	2	1						1		4	1	1	4
0	0	0	0	0	0	0	0	0	0	0	0	0	0	0	0	0	0	0	0	0	2	2	30	10				3	4	5	3	1	1	1	1	1	1	0	0	0	0	0	0	0	0	0	0	0	0
0	0	0	0	0	0	0	0	0	0	0	0	0	0	0	0	0	0	0	0	0	3	1	9	20				2		10	2	2	2
0	0	0	0	0	0	0	0	0	0	0	0	0	0	0	0	0	0	0	0	0	2	3			1	8		3		8	7	7	7
0	0	0	0	0	0	0	0	0	0	0	0	0	0	0	0	0	0	0	0	0	2	3			1	10		3		8	5	5	8
0	0	0	0	0	0	0	0	0	0	0	0	0	0	0	0	0	0	0	0	0	2	3			1	3		3	1	4	1	1	1	2	2	3	2	0	0	0	0	0	0	0	0	0	0	0	0
0	0	0	0	0	0	0	0	0	0	0	0	0	0	0	0	0	0	0	0	0	2	3			12	15		2		7	3	3	6
0	0	0	0	0	0	0	0	0	0	0	0	0	0	0	0	0	0	0	0	1	2	1						2	2	8	2	1	1	2	1	2	2	0	0	0	0	0	0	0	0	0	0	0	0
0	0	0	0	0	0	1	0	0	0	0	0	0	0	1	0	0	1	0	0	0	3	1						1	0		1	1	1	1	1	1	1	0	0	0	0	0	0	0	0	0	0	0	0
0	0	0	0	0	0	0	0	0	0	0	0	0	0	0	0	0	0	0	0	1	2	2	20	60				4	1	8	1	1	8	1	1	1	1	0	0	0	0	0	0	0	0	0	0	0	0
0	0	0	0	0	0	0	0	0	0	0	0	0	0	0	0	0	0	0	0	0	3	3			14	15		4	1	15	1	1	6	1	1	1	1	0	0	0	0	0	0	0	0	0	0	0	0
0	0	0	0	0	0	0	0	0	0	0	0	0	0	0	0	0	1	0	0	0	2	2	23	20				4	1	15	1	1	2	1	1	1	1	0	0	0	0	0	0	0	0	0	0	0	0
0	0	0	0	0	0	0	0	0	0	0	0	0	0	0	0	0	0	0	1	0	1	1						1		2	4	4	5
0	0	0	0	0	0	0	0	0	0	0	0	0	0	0	0	0	0	0	0	1	1	1						1	0		1	1	2	1	1	1	1	0	0	0	0	0	0	0	0	0	0	0	0
0	0	0	0	0	0	0	0	0	0	0	0	0	0	0	0	0	0	0	0	0	2	1						1	1	3	1	3	3	1	1	1	1	0	0	0	0	0	0	0	0	0	0	0	0
0	0	0	0	0	0	0	0	0	0	0	0	0	0	0	0	0	0	0	0	1	1	2	13	10				1	0		1	2	3	1	1	1	1	0	0	0	0	0	0	0	0	0	0	0	0
0	0	0	0	0	0		0	0	0	0	0	0	0		0	0	0	1	0		2	1					0	0	0		4	1	4	0	0	0	0	0	0	0	0	0	0	0	0	0	0	0	0
0	0	0	0	0	0	0	0	0	0	0	0	0	0	0	0	0	0	0	0	0	2	1						1	2	2	4	4	4	1	1	1	1	0	0	0	0	0	0	0	0	0	0	0	0
0	0	1	0	0	0		0	0	0	0	0	0	0		0	0	0	0	0		2	3			20	10	1	2	0		4	3	6	0	0	0	0	0	0	0	0	0	0	0	0	0	0	0	0
0	0	0	0	0	0	0	0	0	0	0	0	0	0	0	0	0	0	0	0	0	2	1						1	2	1	1	1	1	1	1	1	1	0	0	0	0	0	0	0	0	0	0	0	0
0	0	0	0	0	0	0	0	0	0	0	0	0	0	0	0	0	1	0	0	0	2	1						1	1	6	1	1	1	2	2	1	2	0	0	0	0	0	0	0	0	0	0	0	0
0	0	0	0	0	0	0	0	0	0	0	0	0	0	0	0	0	0	0	0	0	2	1						1	0		1	4	1	1	1	1	1	0	0	0	0	0	0	0	0	0	0	0	0
0	0	0	0	0	0	0	0	0	0	0	0	0	0	0	0	0	0	0	0	0	2	3			30	20		3	1	15	1	1	1	1	1	1	1	0	0	0	0	0	0	0	0	0	0	0	0
0	0	0	0	0	0	0	0	0	0	0	0	0	0	0	0	0	0	0	0	0	3	1						1	0		1	1	4	1	1	1	1	0	0	0	0	0	0	0	0	0	0	0	0
0	0	0	0	0	0	0	1	0	0	0	0	0	0	0	1	1	0	0	0	0	1	2	20	20				1	0		6	6	6	1	1	1	1	0	0	0	0	0	0	0	0	0	0	0	0
0	0	0	0	0	0	0	0	0	0	0	0	0	0	0	0	0	1	0	0	1	2	2	3	10				4	1	8	1	2	4	1	1	1	1	0	0	0	0	0	0	0	0	0	0	0	0
0	0	0	0	0	0	0	0	0	0	0	0	0	0	0	0	0	0	0	0	0	3	2	15	20				7	1	6	4	4	8	1	1	1	1	2	2	2	1	2	2	1	1	1	1	1	1
0	0	0	0	0	0	0	0	0	0	0	0	0	0	0	0	0	0	0	0	0	2	1						2	1	7	1	1	6	1	1	1	1	0	0	0	0	0	0	0	0	0	0	0	0
0	0	0	0	0	0	0	0	0	0	0	0	0	0	0	0	0	0	0	0	0	2	1						1	0		1	2	4	1	1	1	1	0	0	0	0	0	0	0	0	0	0	0	0
0	0	0	0	0	0	1	0	0	0	0	0	0	0	0	0	0	0	0	0	0	3	1						1	0		1	1	2	4	3	1	1	0	0	0	0	0	0	0	0	0	0	0	0
0	0	0	0	0	0		0	0	0	0	0	0	0		0	0	0	0	0		2	1					0	1	0		1	3	6	0	0	0	0	0	0	0	0	0	0	0	0	0	0	0	0
0	0	0	0	0	0	0	0	0	0	0	0	0	0	0	0	0	0	0	0	0	2	2	20	10				2	1	5	3	1	5	1	1	1	1	0	0	0	0	0	0	0	0	0	0	0	0
0	0	0	0	1	0	0	0	0	0	0	0	1	0	0	0	0	0	0	0	0	2	1						3	1	3	1	1	1	1	1	1	1	0	0	0	0	0	0	0	0	0	0	0	0
0	0	0	0	0	0	0	0	0	0	0	0	0	0	0	0	0	0	0	0	0	3	3			30	17		1	0		5	5	7	1	1	1	1	1	1	1	1	1	0	0	0	0	0	0	0
0	0	0	1	0	0	0	0	0	0	0	1	0	0	0	0	0	0	0	1	0	2	2	10	5				1	0		6	5	6	1	1	2	1	1	1	1	1	1	0	0	0	0	0	0	0
0	0	0	0	0	0	0	0	0	0	0	0	0	0	0	0	0	1	0	0	0	2	1						1	0		1	1	8	1	1	1	1	0	0	0	0	0	0	0	0	0	0	0	0
0	0	0	0	0	0	0	0	0	0	0	0	0	0	0	0	0	0	0	0	0	2	1						3	2	3	1	1	1	1	1	1	1	0	0	0	0	0	0	0	0	0	0	0	0
0	0	1	0	0	0	0	0	0	0	1	0	0	0	0	0	0	0	0	0	1	3	1						1	1	1	1	3	3	1	1	1	1	0	0	0	0	0	0	0	0	0	0	0	0
0	0	0	0	0	0	0	0	0	0	0	0	0	0	0	0	0	0	0	0	0	2	3			20	20		1	0		2	2	1	4	2	1	1	0	0	0	0	0	0	0	0	0	0	0	0
0	0	0	0	0	0	0	0	0	0	0	0	0	0	0	0	0	0	0	0	0	2	1						2	1	4	1	1	3	1	1	1	1	0	0	0	0	0	0	0	0	0	0	0	0
0	0	0	0	0	0	0	0	0	0	0	0	0	0	0	0	0	0	0	0	0	2	1						1	0		1	1	1	1	1	1	1	0	0	0	0	0	0	0	0	0	0	0	0
0	0	0	0	0	0	0	0	0	0	0	0	0	0	0	0	0	0	0	1	0	2	1						1	1	2	1	1	4	1	1	1	1	0	0	0	0	0	0	0	0	0	0	0	0
0	0	0	0	0	0	0	0	0	0	0	0	0	0	0	0	0	0	0	1	0	2	2	19	20				1	2	1	1	1	4	1	1	1	1	0	0	0	0	0	0	0	0	0	0	0	0
0	0	0	0	0	0	0	0	0	0	0	0	0	0	0	0	0	0	0	0	0	3	3			18	20		1	0		1	3	8	2	1	1	1	0	0	0	0	0	0	0	0	0	0	0	0
0	0	0	0	0	0	0	0	0	0	0	0	0	0	0	0	0	0	0	0	0	3	3			35	20		2	2	4	1	1	8	1	1	1	1	0	0	0	0	0	0	0	0	0	0	0	0
0	1	1	0	0	0	0	0	0	1	1	0	0	0	0	0	0	0	0	0	0	3	2	11	10				4	1	9	1	4	8	2	1	1	1	1	1	1	1	1	0	0	0	0	0	0	0
0	0	0	0	0	0	0	0	0	0	0	0	0	0	0	0	0	0	0	0	0	2	1						2		3	2	1	2
0	0	0	0	0	0	0	0	0	0	0	0	0	0	0	0	0	0	0	0	0	2	2	10	10				2	1	2	4	4	5	1	1	1	1	0	0	0	0	0	0	0	0	0	0	0	0
0	0	0	0	0	0	0	0	0	0	0	0	0	0	0	0	0	0	0	0	0	2	3			16	10		1	0		1	1	3	1	1	1	1	0	0	0	0	0	0	0	0	0	0	0	0
0	0	0	0	0	0	0	0	0	0	0	0	0	0	0	0	0	1	0	0	0	2	3			20	10		4	1	7	4	4	8	1	1	1	1	0	0	0	0	0	0	0	0	0	0	0	0
0	0	0	0	0	0	0	0	0	0	0	0	0	0	0	0	0	0	0	0	0	2	1						1	2	2	1	1	3	1	1	1	1	0	0	0	0	0	0	0	0	0	0	0	0
0	0	0	1	0	0	0	0	0	0	0	1	0	0	0	0	1	0	1	0	1	3	2	35	15				1		4	2	1	5
0	0	0	0	0	0	0	0	0	0	0	0	0	0	0	0	0	0	0	0	0	2	3			9	13		2		7	2	2	5
0	0	1	0	0	0	0	0	0	0	1	0	0	0	0	0	0	0	0	0	1	2	3			20	1		5	1	14	1	1	1	1	1	1	1	0	0	0	0	0	0	0	0	0	0	0	0
0	0	0	0	0	0	0	0	0	0	0	0	0	0	0	0	0	0	1	1	1	1	1						1	0		1	1	4	1	1	1	1	0	0	0	0	0	0	0	0	0	0	0	0
0	0	0	0	0	0	0	0	0	0	0	0	0	0	0	0	0	0	0	0	0	2	3			20	15		1		0	1	1	6
0	0	0	0	0	0	0	0	0	0	0	0	0	0	0	0	0	0	0	0	0	3	1						1		0	1	3	8
0	0	0	0	0	0	0	0	0	0	0	0	0	0	0	0	0	0	0	0	0	2	3			12	11		1		11	1	1	1
0	0	0	0	0	0	0	0	0	0	0	0	0	0	0	0	0	0	0	0	1	2	2	6	10				2		2	4	4	4
0	0	0	0	0	0	0	0	0	0	0	0	0	0	0	0	0	0	0	0	0	2	3			30	20		6	1	5	1	1	8	1	1	1	1	0	0	0	0	0	0	0	0	0	0	0	0
0	0	0	0	0	0		0	0	0	0	0	0	0		0	0	0	0	0		2	3			20	15	1	4	1	20	1	1	1	0	0	0	0	0	0	0	0	0	0	0	0	0	0	0	0
0	0	0	0	0	0		0	0	0	0	0	0	0		0	1	0	0	0		3	2					0	1	0		2	2	1	0	0	0	0	0	0	0	0	0	0	0	0	0	0	0	0
0	0	0	0	0	0		0	0	0	0	0	0	0		0	0	0	0	0		2	1					0	2	4	1	3	1	3	0	0	0	0	0	0	0	0	0	0	0	0	0	0	0	0
0	0	0	0	0	0		0	0	0	0	0	0	0		0	0	0	0	0		1	0					0	2	1	3	1	2	1	0	0	0	0	0	0	0	0	0	0	0	0	0	0	0	0
0	0	0	0	0	0		0	0	0	0	0	0	0		0	0	0	0	0		3	1					0	1	0		1	1	6	0	0	0	0	0	0	0	0	0	0	0	0	0	0	0	0
0	0	0	0	0	0		0	0	0	0	0	0	0		0	0	0	0	0		3	3			20	10	2	4	1	15	1	1	3	0	0	0	0	0	0	0	0	0	0	0	0	0	0	0	0
0	0	0	0	0	0		0	0	0	0	0	0	0		0	0	0	1	0		2	1					0	2	1		1	1	2	0	0	0	0	0	0	0	0	0	0	0	0	0	0	0	0
0	1	1	0	0	0		0	0	1	1	0	0	0		0	0	0	0	0		2	1					0	1	0		1	1	1	0	0	0	0	0	0	0	0	0	0	0	0	0	0	0	0
0	0	0	0	0	0		0	0	0	0	0	0	0		0	0	0	0	0		2	1					0	3	1		1	1	2	0	0	0	0	0	0	0	0	0	0	0	0	0	0	0	0
0	0	0	0	0	0		0	0	0	0	0	0	0		0	0	0	0	0		2	2	25	20			0	6	1	10	1	1	3	0	0	0	0	0	0	0	0	0	0	0	0	0	0	0	0
0	0	0	0	0	0		0	0	0	0	0	0	0		0	0	0	0	0		3	3			19	30	2	3	1	7	1	1	2	0	0	0	0	0	0	0	0	0	0	0	0	0	0	0	0
0	0	0	0	0	0		0	0	0	0	0	0	0		0	0	0	0	0		3	1					0	2	2	10	2	3	5	0	0	0	0	0	0	0	0	0	0	0	0	0	0	0	0
0	0	0	0	0	0		0	0	0	0	0	0	0		0	0	0	0	0		2	1					0	2	1	7	1	1	8	0	0	0	0	0	0	0	0	0	0	0	0	0	0	0	0
0	0	0	0	0	0		0	0	0	0	0	0	0		0	0	0	0	0		2	1					0	1	0		6	6	7	0	0	0	0	0	0	0	0	0	0	0	0	0	0	0	0
0	0	0	0	0	0		0	0	0	0	0	0	0		0	0	0	0	0		3	1					0	1	0		4	0	1	0	0	0	0	0	0	0	0	0	0	0	0	0	0	0	0
0	0	1	0	0	0		0	0	0	1	0	0	0		0	0	0	0	0		3	1					0	1	0		1	6	1	0	0	0	0	0	0	0	0	0	0	0	0	0	0	0	0
0	0	0	0	0	0		0	0	0	0	0	0	0		0	0	0	0	0		2	1					0	1	0		1	1	5	0	0	0	0	0	0	0	0	0	0	0	0	0	0	0	0
0	0	1	1	0	0		0	0	0	1	1	0	0		0	0	0	0	0		3	1					0	1	0		1	1	1	0	0	0	0	0	0	0	0	0	0	0	0	0	0	0	0
0	0	0	0	0	0		0	0	0	0	0	0	0		0	0	0	0	0		2	1					0	1	0		1	1	1	0	0	0	0	0	0	0	0	0	0	0	0	0	0	0	0
0	0	0	0	0	0		0	0	0	0	0	0	0		0	0	0	0	0		3	3			15	15	2	1	0		1	1	2	0	0	0	0	0	0	0	0	0	0	0	0	0	0	0	0
0	0	0	0	0	0		0	0	0	0	0	0	0		0	0	0	0	0		3	1					0	1	0		1	5	8	0	0	0	0	0	0	0	0	0	0	0	0	0	0	0	0
0	0	0	0	0	0		0	0	0	0	0	0	0		0	0	0	0	0		3	3			7	10	1	2	2	3	4	4	6	0	0	0	0	0	0	0	0	0	0	0	0	0	0	0	0
0	0	0	0	0	0		0	0	0	0	0	0	0		0	0	0	0	0		2	1					0	1	0		1	2	3	0	0	0	0	0	0	0	0	0	0	0	0	0	0	0	0
0	0	1	0	0	0		0	0	0	0	0	0	0		0	1	0	1	0		2	1					0	1	0		1	1	4	0	0	0	0	0	0	0	0	0	0	0	0	0	0	0	0
0	0	0	0	0	0		0	0	0	0	0	0	0		0	0	0	0	0		2	1					0	3	1		1	1	1	0	0	0	0	0	0	0	0	0	0	0	0	0	0	0	0
0	0	0	0	0	0		0	0	0	0	0	0	0		0	0	0	0	1		2	1					0	1	0		1	1	1	0	0	0	0	0	0	0	0	0	0	0	0	0	0	0	0
0	0	0	0	0	0		0	0	0	0	0	0	0		0	0	0	0	0		2	1					0	1	0		1	1	1	0	0	0	0	0	0	0	0	0	0	0	0	0	0	0	0
0	0	0	0	0	0		0	0	0	0	0	0	0		0	1	0	0	0		2	3			25	10	2	2	1	10	1	1	1	0	0	0	0	0	0	0	0	0	0	0	0	0	0	0	0
0	0	0	0	0	0		0	0	0	0	0	0	0		0	0	0	0	0		3	2	12	20			2	3	1	20	1	4	4	0	0	0	0	0	0	0	0	0	0	0	0	0	0	0	0
0	0	0	0	0	0		0	0	0	0	0	0	0		0	0	0	0	0		3	1					0	2	1	1	2	3	3	0	0	0	0	0	0	0	0	0	0	0	0	0	0	0	0
0	0	0	0	0	0		0	0	0	0	0	0	0		0	0	0	1	0		2	1					0	1	1	3	2	1	2	0	0	0	0	0	0	0	0	0	0	0	0	0	0	0	0
0	0	0	0	0	0		0	0	0	0	0	0	0		0	0	0	0	0		3	2	7	5			2	2	2	3	1	2	6	0	0	0	0	0	0	0	0	0	0	0	0	0	0	0	0
0	0	0	0	0	0		0	0	0	0	0	0	0		0	0	0	0	0		2	3			20	30	1	3	1	15	1	5	5	0	0	0	0	0	0	0	0	0	0	0	0	0	0	0	0
0	0	0	0	0	0		1	0	0	0	0	0	0		1	0	0	1	0		2	2	5	10			0	2	1		6	6	6	0	0	0	0	0	0	0	0	0	0	0	0	0	0	0	0
0	0	0	0	0	0		0	0	0	0	0	0	0		0	0	0	0	0		2	2	10	3			2	2	2	3	1	1	6	0	0	0	0	0	0	0	0	0	0	0	0	0	0	0	0
0	0	0	0	0	0		0	0	0	0	0	0	0		0	0	0	0	1		2	1					0	2	2	1	1	1	5	0	0	0	0	0	0	0	0	0	0	0	0	0	0	0	0
0	0	0	0	0	0		0	0	0	0	0	0	0		0	0	0	0	0		3	3			10	15	2	4	1	10	1	1	1	0	0	0	0	0	0	0	0	0	0	0	0	0	0	0	0
0	0	0	0	0	0		0	0	0	0	0	0	0		0	0	0	0	0		2	1					0	0	0		1	1	2	0	0	0	0	0	0	0	0	0	0	0	0	0	0	0	0
0	0	0	0	0	0		0	0	0	0	0	0	0		0	0	0	0	0		3	2	30	20			2	6	1	1	2	2	8	0	0	0	0	0	0	0	0	0	0	0	0	0	0	0	0
0	0	0	0	0	0		0	0	0	0	0	0	0		0	0	0	0	0		2	1					0	1	0		1	1	4	1	1	1	1	0	0	0	0	0	0	0	0	0	0	0	0
0	0	0	0	0	0		0	0	0	0	0	0	0		0	0	0	0	0		2	1					0	2	2	2	1	3	4	0	0	0	0	0	0	0	0	0	0	0	0	0	0	0	0
0	0	0	0	0	0		0	0	0	0	0	0	0		0	0	0	1	0		2	1					0	1	0		2	4	8	2	2	2	1	0	0	0	0	0	0	0	0	0	0	0	0
0	0	0	0	0	0		0	0	0	0	0	0	0		0	0	0	0	0		3	3			20	20	2	3	2	4	3	3	5	0	0	0	0	0	0	0	0	0	0	0	0	0	0	0	0
0	0	0	0	0	0		0	0	0	0	0	0	0		0	0	0	1	0		3	1					0	1	0		1	1	4	0	0	0	0	0	0	0	0	0	0	0	0	0	0	0	0
0	0	0	0	0	0		0	0	0	0	0	0	0		0	0	0	0	0		3	2	20	20			2	1	0		2	2	3	0	0	0	0	0	0	0	0	0	0	0	0	0	0	0	0
0	0	0	0	0	0		0	0	0	0	0	0	0		0	0	0	0	0		3	3			18	15	2	2	2	20	1	1	6	0	0	0	0	0	0	0	0	0	0	0	0	0	0	0	0
0	0	0	0	0	0		0	0	0	0	0	0	0		0	0	1	0	0		2	1					0	2	2		1	1	4	0	0	0	0	0	0	0	0	0	0	0	0	0	0	0	0
0	0	0	0	0	0		0	0	0	0	0	0	0		0	0	0	0	0		2	1					0	1	0		1	1	1	0	0	0	0	0	0	0	0	0	0	0	0	0	0	0	0
0	0	0	0	0	0		0	0	0	0	0	0	0		0	0	0	0	0		2	3			15	2	2	2	1	10	2	1	1	0	0	0	0	0	0	0	0	0	0	0	0	0	0	0	0
0	0	0	0	0	0		0	0	0	0	0	0	0		0	0	0	0	0		2	1					0	3	1	10	2	2	4	0	0	0	0	0	0	0	0	0	0	0	0	0	0	0	0
0	0	0	0	0	0		0	0	0	0	0	0	0		0	0	0	0	0		2	3			15	20	0	5	6		3	2	4	0	0	0	0	0	0	0	0	0	0	0	0	0	0	0	0
0	0	0	0	0	0		0	0	0	0	0	0	0		0	0	0	0	0		2	1					0	3	2	1	1	1	3	0	0	0	0	0	0	0	0	0	0	0	0	0	0	0	0
0	0	0	0	0	0		0	0	0	0	0	0	0		0	0	1	0	0		3	1					0	2	6	5	1	1	5	0	0	0	0	0	0	0	0	0	0	0	0	0	0	0	0
0	0	0	0	0	0		0	0	0	0	0	0	0		0	0	0	0	0		2	3			10	5	2	1	2	1	1	1	4	0	0	0	0	0	0	0	0	0	0	0	0	0	0	0	0
0	0	0	0	0	0		0	0	0	0	0	0	0		0	0	0	1	0		3	2	3	5			0	3	2	3	1	1	6	0	0	0	0	0	0	0	0	0	0	0	0	0	0	0	0
0	0	0	0	0	0		0	0	0	0	0	0	0		0	1	0	1	1		2	1					0	1	0		1	1	3	0	0	0	0	0	0	0	0	0	0	0	0	0	0	0	0
0	0	1	0	0	0		0	0	0	1	0	0	0		0	0	1	1	1		2	1					0	1	0		1	1	3	0	0	0	0	0	0	0	0	0	0	0	0	0	0	0	0
0	0	0	0	0	0		0	0	0	0	0	0	0		0	0	0	0	0		3	1					0	2	2	2	1	1	1	0	0	0	0	0	0	0	0	0	0	0	0	0	0	0	0
0	0	0	0	0	0		0	0	0	0	0	0	0		0	0	0	0	0		3	1					0	1	0		1	3	8	0	0	0	0	0	0	0	0	0	0	0	0	0	0	0	0
0	0	0	0	0	0		0	0	0	0	0	0	0		0	1	0	0	0		2	1					0	1	0		1	1	6	0	0	0	0	0	0	0	0	0	0	0	0	0	0	0	0
0	0	1	0	0	0		0	0	0	1	0	0	0		0	0	0	0	0		3	1					0	1	0		1	1	1	0	0	0	0	0	0	0	0	0	0	0	0	0	0	0	0
0	0	0	0	0	0		0	0	0	0	0	0	0		0	0	0	0	0		2	1					0	1	0		1	1	3	0	0	0	0	0	0	0	0	0	0	0	0	0	0	0	0
0	0	0	0	0	0	0	0	0	0	0	0	0	0	0	0	0	0	0	1	0	2	1					0	2	1	7	2	2	8	0	0	0	0	0	0	0	0	0	0	0	0	0	0	0	0
0	0	0	0	0	0		0	0	0	0	0	0	0		0	0	0	0	0		3	1					0	1	0		4	4	6	0	0	0	0	0	0	0	0	0	0	0	0	0	0	0	0
0	0	0	0	0	0		0	0	0	0	0	0	0		0	0	0	0	0		3	3			10	10	1	1	0		2	1	1	0	0	0	0	0	0	0	0	0	0	0	0	0	0	0	0
0	0	0	0	0	0		1	0	0	0	0	0	0		0	0	0	0	0		3	1					0	2	1	2	1	1	2	0	0	0	0	0	0	0	0	0	0	0	0	0	0	0	0
0	0	1	0	0	0		0	0	0	1	0	0	0		0	1	0	1	0		2	1					0	1	0		3	1	4	0	0	0	0	0	0	0	0	0	0	0	0	0	0	0	0
0	0	0	0	0	0		0	0	0	0	0	0	0		0	0	0	0	0		3	1					0	1	0		6	4	6	1	1	1	1	0	0	0	0	0	0	0	0	0	0	0	0
0	0	0	0	0	0		0	0	0	0	0	0	0		0	0	1	0	0		2	1					0	2	2	1	2	1	3	0	0	0	0	0	0	0	0	0	0	0	0	0	0	0	0
0	0	0	0	0	0		0	0	0	0	0	0	0		0	0	0	0	0		3	1					0	2	1	1	1	3	6	0	0	0	0	0	0	0	0	0	0	0	0	0	0	0	0
0	0	0	0	0	0		0	0	0	0	0	0	0		0	0	0	1	1		2	1					0	1	0		1	1	6	0	0	0	0	0	0	0	0	0	0	0	0	0	0	0	0
0	0	0	0	0	0		0	0	0	0	0	0	0		0	0	0	0	0		3	3			14	20	1	1	0		1	1	1	0	0	0	0	0	0	0	0	0	0	0	0	0	0	0	0
0	0	0	0	0	0		0	0	0	0	0	0	0		0	0	0	0	0		2	1					0	1	0		2	2	4	0	0	0	0	0	0	0	0	0	0	0	0	0	0	0	0
0	0	0	0	0	0		0	0	0	0	0	0	0		0	0	0	0	0		2	1					0	1	1	5	1	1	6	0	0	0	0	0	0	0	0	0	0	0	0	0	0	0	0
0	0	0	0	0	0		0	0	0	0	0	0	0		0	0	0	0	0		3	3			17	7	2	4	1	10	1	1	3	0	0	0	0	0	0	0	0	0	0	0	0	0	0	0	0
0	0	0	0	0	0		0	0	0	0	0	0	0		0	0	0	0	1		2	1					0	1	0		1	4	3	0	0	0	0	0	0	0	0	0	0	0	0	0	0	0	0
0	0	0	0	0	0		0	0	0	0	0	0	0		0	0	0	0	0		3	1					0	1	0		1	1	7	0	0	0	0	0	0	0	0	0	0	0	0	0	0	0	0
0	0	0	0	0	0		0	0	0	0	0	0	0		0	0	0	0	0		2	3			19	8	2	1	0		1	1	4	0	0	0	0	0	0	0	0	0	0	0	0	0	0	0	0
0	0	0	0	0	0		0	0	0	0	0	0	0		0	0	0	0	0		2	1					0	1	0		1	1	6	0	0	0	0	0	0	0	0	0	0	0	0	0	0	0	0
0	0	0	0	0	0		0	0	0	0	0	0	0		0	0	0	0	1		2	1					0	1	0		1	1	1	0	0	0	0	0	0	0	0	0	0	0	0	0	0	0	0
0	0	0	0	0	0		0	0	0	0	0	0	0		0	0	0	0	0		2	1					0	4	2	6	1	1	1	0	0	0	0	0	0	0	0	0	0	0	0	0	0	0	0
0	0	0	0	0	0		0	0	0	0	0	0	0		0	0	0	0	0		3	2	9	8			1	3	2	5	1	1	6	0	0	0	0	0	0	0	0	0	0	0	0	0	0	0	0
0	0	0	0	0	0		0	0	0	0	0	0	0		0	0	0	0	0		2	1					0	1	2	1	4	4	4	0	0	0	0	0	0	0	0	0	0	0	0	0	0	0	0
0	0	1	0	0	0		0	0	0	1	0	0	0		0	0	0	0	0		2	1					0	1	0		1	4	1	0	0	0	0	0	0	0	0	0	0	0	0	0	0	0	0
0	0	1	0	0	0		0	0	0	1	0	0	0		0	0	1	0	0		2	1					0	1	2	1	1	1	1	0	0	0	0	0	0	0	0	0	0	0	0	0	0	0	0
0	0	0	0	0	0		0	0	0	0	0	0	0		0	0	0	0	0		3	3			8	10	2	2	1	10	1	1	4	0	0	0	0	0	0	0	0	0	0	0	0	0	0	0	0
0	1	0	0	0	0		0	0	1	0	0	0	0		0	0	0	0	0		2	3			10	20	2	4	1	7	1	1	8	0	0	0	0	0	0	0	0	0	0	0	0	0	0	0	0
0	0	1	1	0	0		1	0	0	1	0	0	0		1	0	0	0	1		3	1					0	2	5		1	2	2	0	0	0	0	0	0	0	0	0	0	0	0	0	0	0	0
0	0	0	0	0	0	0	0	0	0	0	0	0	0	0	0	0	0	0	0	0	2	1					0	1	0		1	1	8	0	0	0	0	0	0	0	0	0	0	0	0	0	0	0	0
0	0	0	0	0	0		0	0	0	0	0	0	0		0	0	0	1	0		2	2	10				2	2	1	7	1	1	6	0	0	0	0	0	0	0	0	0	0	0	0	0	0	0	0
0	0	0	0	0	0		0	0	0	0	0	0	0		0	0	1	0	0		3	2	10	10			2	3	1	7	1	1	6	0	0	0	0	0	0	0	0	0	0	0	0	0	0	0	0
0	0	0	0	0	0		0	0	0	0	0	0	0		0	0	0	0	0		3	1					0	1	0		1	1	4	0	0	0	0	0	0	0	0	0	0	0	0	0	0	0	0
0	0	0	0	0	0		0	0	0	1	0	0	0		0	0	0	0	1		2	1					0	1	0		6	6	6	0	0	0	0	0	0	0	0	0	0	0	0	0	0	0	0
0	0	0	0	0	0		0	0	0	0	0	0	0		0	0	0	0	0		3	2	25	20			1	2	1	10	1	1	2	0	0	0	0	0	0	0	0	0	0	0	0	0	0	0	0
0	0	0	0	0	0		0	0	0	0	0	0	0		0	0	0	0	0		3	1					0	1	0		1	1	1	0	0	0	0	0	0	0	0	0	0	0	0	0	0	0	0
0	0	1	0	0	0		0	0	0	1	0	0	0		0	0	0	1	1		3	1					0	1	0		3	3	3	0	0	0	0	0	0	0	0	0	0	0	0	0	0	0	0
0	0	1	0	0	0		0	0	0	1	0	0	0		0	0	0	1	0		3	1					0	1	0		3	3	5	0	0	0	0	0	0	0	0	0	0	0	0	0	0	0	0
0	0	0	0	0	0		0	0	0	0	0	0	0		0	0	0	0	0		2	1					0	2	2	1	1	3	6	0	0	0	0	0	0	0	0	0	0	0	0	0	0	0	0
0	0	0	0	0	0		0	0	0	0	0	0	0		0	0	0	0	0		2	1					0	2	1	4	1	1	6	0	0	0	0	0	0	0	0	0	0	0	0	0	0	0	0
0	1	0	1	0	0		0	0	1	0	1	0	0		0	0	0	1	0		3	2	20	20			2	6	1	5	1	2	4	0	0	0	0	0	0	0	0	0	0	0	0	0	0	0	0
0	0	1	1	1	0		0	0	0	1	1	1	0		0	0	0	0	0		2	2	10	10			2	4	1	4	1	1	7	0	0	0	0	0	0	0	0	0	0	0	0	0	0	0	0
0	0	1	1	0	0		0	0	0	1	1	0	0		0	0	0	0	0		3	2	7	15			2	3	1	6	4	4	4	0	0	0	0	0	0	0	0	0	0	0	0	0	0	0	0
0	0	0	0	0	0		0	0	0	0	0	0	0		0	0	0	0	0		3	1					0	1	0		1	1	8	0	0	0	0	0	0	0	0	0	0	0	0	0	0	0	0
0	0	0	0	0	0		0	0	0	0	0	0	0		0	0	0	0	0		2	3			18	15	1	2	2	2	2	1	6	0	0	0	0	0	0	0	0	0	0	0	0	0	0	0	0
0	0	0	0	0	0		0	0	0	0	0	0	0		0	0	0	0	0		1	2	13	6			2	1	0		1	1	3	0	0	0	0	0	0	0	0	0	0	0	0	0	0	0	0
0	0	1	0	0	0		0	0	0	0	0	0	0		0	0	0	0	0		3	1					0	1	0		1	1	3	0	0	0	0	0	0	0	0	0	0	0	0	0	0	0	0
0	0	0	0	0	0		0	0	0	0	0	0	0		0	0	0	1	0		3	1					0	3	1	10	1	1	1	0	0	0	0	0	0	0	0	0	0	0	0	0	0	0	0
0	0	0	0	0	0		0	0	0	0	0	0	0		0	0	0	0	1		3	2	10	10			1	3	1	16	5	3	8	0	0	0	0	0	0	0	0	0	0	0	0	0	0	0	0
0	0	0	0	0	0		0	0	0	0	0	0	0		0	0	0	0	0		3	1					0	3	1	10	1	1	4	0	0	0	0	0	0	0	0	0	0	0	0	0	0	0	0
0	0	0	0	0	0		0	0	0	0	0	0	0		0	0	0	0	0		3	2	7	15			2	3	0	24	6	6	6	0	0	0	0	0	0	0	0	0	0	0	0	0	0	0	0
0	0	0	0	0	0		0	0	0	0	0	0	0		0	0	0	0	0		2	1					0	1	1	1	1	1	1	0	0	0	0	0	0	0	0	0	0	0	0	0	0	0	0
0	0	1	1	0	0	0	0	0	0	0	0	0	0	0	0	0	0	0	0	0	3	1					0	2	1	1	1	1	3	0	0	0	0	0	0	0	0	0	0	0	0	0	0	0	0
0	0	0	0	0	0		1	0	0	0	0	0	0		0	0	0	0	0		2	2	8	10			2	2	2	1	1	1	6	0	0	0	0	0	0	0	0	0	0	0	0	0	0	0	0
0	0	0	0	0	0		0	0	0	0	0	0	0		0	0	0	0	0		3	2	15	40			2	2	1	10	1	1	4	0	0	0	0	0	0	0	0	0	0	0	0	0	0	0	0
0	0	0	0	0	0		0	0	0	0	0	0	0		0	0	0	0	0		3	1					0	1	0		1	2	6	0	0	0	0	0	0	0	0	0	0	0	0	0	0	0	0
0	0	0	0	0	0		0	0	0	0	0	0	0		0	0	0	0	0		3	1					0	1	0		1	1	8	0	0	0	0	0	0	0	0	0	0	0	0	0	0	0	0
0	0	0	0	0	0		0	0	0	0	0	0	0		0	0	0	0	0		2	1					0	1	0		1	2	8	0	0	0	0	0	0	0	0	0	0	0	0	0	0	0	0
0	0	0	0	0	0		0	0	0	0	0	0	0		0	0	0	0	0		2	1					0	1	0		3	3	8	0	0	0	0	0	0	0	0	0	0	0	0	0	0	0	0
0	0	0	0	0	0		0	0	0	0	0	0	0		0	0	0	0	0		3	1					0	4	2	1	1	1	1	0	0	0	0	0	0	0	0	0	0	0	0	0	0	0	0
0	0	0	0	0	0		0	0	0	0	0	0	0		0	0	0	0	0		2	1					0	1	0		1	1	1	0	0	0	0	0	0	0	0	0	0	0	0	0	0	0	0
0	0	0	0	0	0		0	0	0	0	0	0	0		0	0	0	0	0		2	1					0	2	2	1	1	1	2	0	0	0	0	0	0	0	0	0	0	0	0	0	0	0	0
0	0	0	1	0	0		0	0	0	0	1	0	0		0	0	0	0	0		3	2	10	20			2	1	0		5	1	8	0	0	0	0	0	0	0	0	0	0	0	0	0	0	0	0
0	0	0	0	0	0		0	0	0	0	0	0	0		0	0	0	0	0		3	1					0	1	0		1	1	1	0	0	0	0	0	0	0	0	0	0	0	0	0	0	0	0
0	0	0	0	0	0		0	0	0	0	0	0	0		0	0	0	1	1		3	1					0	2	2	2	4	4	6	0	0	0	0	0	0	0	0	0	0	0	0	0	0	0	0
0	0	0	0	0	0		0	0	0	0	0	0	0		0	0	0	1	0		2	1					0	1	0		1	1	1	0	0	0	0	0	0	0	0	0	0	0	0	0	0	0	0
0	0	0	0	0	0		0	0	0	0	0	0	0		0	0	0	0	0		3	3			20	20	2	2	1	5	1	1	1	0	0	0	0	0	0	0	0	0	0	0	0	0	0	0	0
0	0	0	1	0	0		0	0	0	0	1	0	0		0	0	0	0	0		2	1					0	2	4	1	1	1	4	0	0	0	0	0	0	0	0	0	0	0	0	0	0	0	0
0	0	0	0	0	0		0	0	0	0	0	0	0		0	0	0	0	0		2	1					0	1	0		3	3	2	0	0	0	0	0	0	0	0	0	0	0	0	0	0	0	0
0	0	0	0	0	0		0	0	0	0	0	0	0		0	0	1	1	1		3	1					0	1	0		1	1	1	1	1	1	1	0	0	0	0	0	0	0	0	0	0	0	0
0	0	0	0	0	0		0	0	0	0	0	0	0		0	0	0	0	0		2	1					0	3	2	3	1	2	6	0	0	0	0	0	0	0	0	0	0	0	0	0	0	0	0
0	0	0	0	1	0		0	0	0	0	0	1	0		0	0	0	1	1		2	1					0	1	0		3	4	2	0	0	0	0	0	0	0	0	0	0	0	0	0	0	0	0
0	0	0	0	0	0		0	0	0	0	0	0	0		0	0	0	0	0		2	3			20	20	2	3	1	10	1	1	1	0	0	0	0	0	0	0	0	0	0	0	0	0	0	0	0
0	0	0	0	0	0		0	0	0	0	0	0	0		0	0	0	0	0		2	1					0	2	2	1	1	4	5	0	0	0	0	0	0	0	0	0	0	0	0	0	0	0	0
0	0	0	0	0	0		0	0	0	0	0	0	0		0	0	0	0	0		3	1					0	1	0		3	1	1	0	0	0	0	0	0	0	0	0	0	0	0	0	0	0	0
0	0	0	0	0	0	0	0	0	0	0	0	0	0	0	0	0	0	0	0	0	3	3			10	20		1		3	2	3	6
0	0	0	0	0	0		0	0	0	0	0	0	0		0	0	0	0	0		2	2	40	10			2	2	1	3	1	1	1	0	0	0	0	0	0	0	0	0	0	0	0	0	0	0	0
0	0	0	0	0	0		0	0	0	0	0	0	0		0	0	0	0	0		2	1					0	4	1	5	6	6	6	0	0	0	0	0	0	0	0	0	0	0	0	0	0	0	0
0	0	0	0	0	0		0	0	0	0	0	0	0		0	0	1	0	0		3	2	10	13			0	2	1	10	3	1	6	0	0	0	0	0	0	0	0	0	0	0	0	0	0	0	0
0	0	0	0	0	0		0	0	0	0	0	0	0		0	0	0	0	0		3	1					0	3	1	5	1	1	6	0	0	0	0	0	0	0	0	0	0	0	0	0	0	0	0
0	0	0	0	0	0		0	0	0	0	0	0	0		0	0	0	0	0		3	1					0	1	0		1	1	8	0	0	0	0	0	0	0	0	0	0	0	0	0	0	0	0
0	0	0	0	0	0		0	0	0	0	0	0	0		0	0	0	0	0		2	1					0	3	1	10	2	1	8	0	0	0	0	0	0	0	0	0	0	0	0	0	0	0	0
0	0	0	0	0	0		0	0	0	0	0	0	0		0	0	0	0	0		2	1					0	2	2	1	1	1	6	0	0	0	0	0	0	0	0	0	0	0	0	0	0	0	0
0	0	0	0	0	0		0	0	0	0	0	0	0		0	0	0	0	1		2	2	5	20			2	1	0		6	6	6	1	1	1	1	0	0	0	0	0	0	0	0	0	0	0	0
0	0	0	0	0	0		1	0	0	0	0	0	0		0	0	0	1	1		2	1					0	2	2	1	1	1	8	0	0	0	0	0	0	0	0	0	0	0	0	0	0	0	0
0	0	0	0	0	0		0	0	0	0	0	0	0		0	0	1	0	0		2	3			18	25	1	4	1	20	1	1	1	0	0	0	0	0	0	0	0	0	0	0	0	0	0	0	0
0	0	0	0	0	0		0	0	0	0	0	0	0		0	0	0	0	0		2	1					0	1	0		1	1	3	0	0	0	0	0	0	0	0	0	0	0	0	0	0	0	0
0	0	0	0	0	0		0	0	0	0	0	0	0		0	0	1	1	1		2	2	20	15			2	3	1	7	1	1	1	0	0	0	0	0	0	0	0	0	0	0	0	0	0	0	0
0	0	0	0	0	0		0	0	0	0	0	0	0		0	0	0	1	1		2	1					0	1	0		1	1	1	0	0	0	0	0	0	0	0	0	0	0	0	0	0	0	0
0	0	0	0	0	0		0	0	0	0	0	0	0		0	0	0	0	0		3	2	9	15			2	3	1	10	1	1	1	0	0	0	0	0	0	0	0	0	0	0	0	0	0	0	0
0	0	1	0	0	1		0	0	0	1	0	0	0		0	0	0	0	0		3	3			20	10	1	7	1	10	1	1	1	0	0	0	0	0	0	0	0	0	0	0	0	0	0	0	0
0	0	0	0	0	0	0	0	0	0	0	0	0	0	0	0	0	0	0	0	0	2	1						1	0		1	8	8	3	4	1	1	0	0	0	0	0	0	0	0	0	0	0	0
0	0	0	0	0	0		0	0	0	0	0	0	0		0	0	0	0	0		2	1					0	1	0		3	5	6	0	0	0	0	0	0	0	0	0	0	0	0	0	0	0	0
0	0	0	0	0	0		0	0	0	0	0	0	0		0	0	0	0	0		3	2	1	1			2	2	2	2	4	6	3	0	0	0	0	0	0	0	0	0	0	0	0	0	0	0	0
0	0	0	0	0	0		0	0	0	0	0	0	0		0	0	0	0	0		2	1					0	1	0		1	2	8	0	0	0	0	0	0	0	0	0	0	0	0	0	0	0	0
0	0	0	0	0	0		0	0	0	0	0	0	0		0	0	0	0	0		2	1					0	1	0		1	1	1	0	0	0	0	0	0	0	0	0	0	0	0	0	0	0	0
0	0	0	0	0	0		0	0	0	0	0	0	0		0	0	0	0	0		3	2	20	20			2	4	1	10	3	2	3	0	0	0	0	0	0	0	0	0	0	0	0	0	0	0	0
0	0	0	0	0	0		0	0	0	0	0	0	0		0	0	0	0	0		3	1					0	1	0		1	3	6	0	0	0	0	0	0	0	0	0	0	0	0	0	0	0	0
0	0	0	0	0	0		0	0	0	0	0	0	0		0	0	0	0	0		2	1					0	1	0		1	2	1	0	0	0	0	0	0	0	0	0	0	0	0	0	0	0	0
0	0	0	0	0	0		0	0	0	0	0	0	0		0	0	0	0	0		3	1					0	1	0		1	2	3	0	0	0	0	0	0	0	0	0	0	0	0	0	0	0	0
0	0	0	0	0	0		0	0	0	0	0	0	0		0	0	1	1	0		3	1					0	2	2	2	3	3	6	0	0	0	0	0	0	0	0	0	0	0	0	0	0	0	0
0	0	0	0	0	0		0	0	0	0	0	0	0		0	0	0	0	0		3	1					0	2	1	1	2	2	4	0	0	0	0	0	0	0	0	0	0	0	0	0	0	0	0
0	0	0	0	0	0		0	0	0	0	0	0	0		0	0	0	0	0		2	1					0	3	2	2	2	2	4	0	0	0	0	0	0	0	0	0	0	0	0	0	0	0	0
0	0	0	0	0	0		0	0	0	0	0	0	0		0	0	0	0	0		1	1					0	1	0		1	1	2	0	0	0	0	0	0	0	0	0	0	0	0	0	0	0	0
0	0	1	0	0	0		0	0	0	0	0	0	0		0	0	0	0	0		1	1					0	1	0		2	3	4	0	0	0	0	0	0	0	0	0	0	0	0	0	0	0	0
0	0	0	0	0	0		0	0	0	0	0	0	0		0	0	0	0	0		3	1					0	1	0		1	2	5	0	0	0	0	0	0	0	0	0	0	0	0	0	0	0	0
0	0	0	0	0	0		0	0	0	0	0	0	0		0	0	0	0	0		2	2	14	18			1	2	1	10	1	1	8	0	0	0	0	0	0	0	0	0	0	0	0	0	0	0	0
0	0	0	0	0	0		0	0	0	0	0	0	0		0	0	0	0	0		2	1					0	1	0		1	0	3	0	0	0	0	0	0	0	0	0	0	0	0	0	0	0	0
0	0	1	0	0	0		0	0	0	0	0	0	0		0	0	0	1	1		3	1					0	1	0		1	3	6	0	0	0	0	0	0	0	0	0	0	0	0	0	0	0	0
0	0	0	0	0	0		0	0	0	0	0	0	0		0	0	0	0	1		3	3			20	10	2	3	1	6	1	1	3	0	0	0	0	0	0	0	0	0	0	0	0	0	0	0	0
0	0	0	0	0	0		0	0	0	0	0	0	0		0	0	0	0	0		2	1					0	0	0		0	0	0	0	0	0	0	0	0	0	0	0	0	0	0	0	0	0	0
0	0	0	0	0	0		1	0	0	0	0	0	0		1	0	1	0	0		2	1					0	1	0		3	1	4	0	0	0	0	0	0	0	0	0	0	0	0	0	0	0	0
0	0	0	0	0	0	0	0	0	0	0	0	0	0	0	0	0	0	1	1	1	3	1						3	2	3	1	1	3	1	1	1	1	0	0	0	0	0	0	0	0	0	0	0	0
0	0	0	0	0	0		0	0	0	0	0	0	0		0	0	0	0	0		2	1					0	4	1	1	4	4	4	0	0	0	0	0	0	0	0	0	0	0	0	0	0	0	0
0	0	0	0	0	0		1	0	0	0	0	0	0		1	1	0	0	0		2	2	6	10			2	1	0		2	2	2	0	0	0	0	0	0	0	0	0	0	0	0	0	0	0	0
0	0	0	0	0	0		0	0	0	0	0	0	0		0	0	0	0	0		2	1					0	2	1	3	1	1	6	0	0	0	0	0	0	0	0	0	0	0	0	0	0	0	0
0	0	0	0	0	0		0	0	0	0	0	0	0		0	0	0	0	0		1	2	8	10			2	6	4	2	4	1	4	0	0	0	0	0	0	0	0	0	0	0	0	0	0	0	0
0	0	0	0	0	0		0	0	0	0	0	0	0		0	0	0	0	0		2	1					0	2	2	1	3	2	2	0	0	0	0	0	0	0	0	0	0	0	0	0	0	0	0
0	0	0	0	0	0		1	0	0	0	0	0	0		1	0	0	0	0		2	2	10	5			2	1	0		2	4	8	0	0	0	0	0	0	0	0	0	0	0	0	0	0	0	0
0	0	0	0	0	0		1	0	0	0	0	0	0		1	1	0	0	0		2	1					0	1	0		1	1	4	0	0	0	0	0	0	0	0	0	0	0	0	0	0	0	0
0	0	0	0	0	0		0	0	0	0	0	0	0		0	0	0	0	0		2	1					0	1	0		3	4	4	0	0	0	0	0	0	0	0	0	0	0	0	0	0	0	0
0	0	0	0	0	0		0	0	0	0	0	0	0		0	0	0	0	0		2	3			10	12	1	1	2	3	2	1	2	0	0	0	0	0	0	0	0	0	0	0	0	0	0	0	0
0	0	0	0	0	0		0	0	0	0	0	0	0		0	0	0	0	0		2	1					0	1	0		3	3	1	0	0	0	0	0	0	0	0	0	0	0	0	0	0	0	0
0	1	0	0	0	0		0	0	0	0	0	0	0		0	0	0	0	0		2	1					0	4	2	2	4	4	4	0	0	0	0	0	0	0	0	0	0	0	0	0	0	0	0
0	0	0	0	0	0		0	0	0	0	0	0	0		0	0	0	0	0		2	1					0	1	0		1	1	6	0	0	0	0	0	0	0	0	0	0	0	0	0	0	0	0
0	0	0	0	0	0		0	0	0	0	0	0	0		0	0	0	0	0		2	1					0	1	0		1	1	6	0	0	0	0	0	0	0	0	0	0	0	0	0	0	0	0
0	0	0	0	0	0		0	0	0	0	0	0	0		0	0	0	0	0		2	1					0	1	0		1	1	8	0	0	0	0	0	0	0	0	0	0	0	0	0	0	0	0
0	0	0	0	0	0	0	0	0	0	0	0	0	0	0	0	0	0	0	0	0	3	1						2	2	2	3	1	1	1	1	1	1	0	0	0	0	0	0	0	0	0	0	0	0
0	0	0	0	0	0		0	0	0	0	0	0	0		0	0	0	0	0		3	1					0	1	0		2	1	3	0	0	0	0	0	0	0	0	0	0	0	0	0	0	0	0
0	0	0	0	0	0		0	0	0	0	0	0	0		0	0	0	0	0		2	1					0	1	0		4	4	5	0	0	0	0	0	0	0	0	0	0	0	0	0	0	0	0
0	0	0	0	0	0		0	0	0	0	0	0	0		0	0	0	0	0		3	1					0	1	0		1	1	6	1	1	1	1	2	2	1	2	1	0	0	0	0	0	0	0
0	0	0	0	0	0		0	0	0	0	0	0	0		0	0	0	0	0		3	3			2	10	2	2	1	8	1	6	6	0	0	0	0	0	0	0	0	0	0	0	0	0	0	0	0
0	0	0	0	0	0		0	0	0	0	0	0	0		0	0	0	0	0		2	1					0	1	0		1	1	1	0	0	0	0	0	0	0	0	0	0	0	0	0	0	0	0
0	0	0	0	0	0		0	0	0	0	0	0	0		0	0	0	1	0		2	3			25	10	2	3	1	7	1	1	1	0	0	0	0	0	0	0	0	0	0	0	0	0	0	0	0
0	0	0	0	0	0		0	0	0	0	0	0	0		0	0	0	1	1		3	1					0	1	0		5	5	4	0	0	0	0	0	0	0	0	0	0	0	0	0	0	0	0
0	0	1	1	0	0		0	0	0	1	1	0	0		0	1	0	0	1		3	1					0	1	0		7	7	7	0	0	0	0	3	2	1	1	1	1	1	1	1	1	1	1
0	0	0	0	0	0		0	0	0	0	0	0	0		0	0	0	0	0		2	1					0	1	0		1	1	8	0	0	0	0	0	0	0	0	0	0	0	0	0	0	0	0
0	0	0	0	0	0		0	0	0	0	0	0	0		0	0	0	0	0		3	1					0	1	0		1	1	1	0	0	0	0	0	0	0	0	0	0	0	0	0	0	0	0
0	0	0	0	0	0		0	0	0	0	0	0	0		0	0	0	0	0		2	3			3	4	2	1	0		1	2	4	0	0	0	0	0	0	0	0	0	0	0	0	0	0	0	0
0	0	0	0	0	0		0	0	0	0	0	0	0		0	0	0	1	0		3	1					0	1	0		1	4	3	0	0	0	0	0	0	0	0	0	0	0	0	0	0	0	0
0	0	0	0	0	0		0	0	0	0	0	0	0		0	0	0	0	0		2	3			20	10	1	3	1	5	1	6	8	0	0	0	0	0	0	0	0	0	0	0	0	0	0	0	0
0	0	0	0	0	0		0	0	0	0	0	0	0		0	0	1	0	1		2	1					0	1	0		1	1	7	0	0	0	0	0	0	0	0	0	0	0	0	0	0	0	0
0	0	0	0	0	0		0	0	0	0	0	0	0		0	0	0	0	0		3	3			20	4	2	4	1	6	1	1	1	0	0	0	0	0	0	0	0	0	0	0	0	0	0	0	0
0	0	0	0	0	0		0	0	0	0	0	0	0		0	0	0	0	0		2	1					0	3	1	5	2	1	4	0	0	0	0	0	0	0	0	0	0	0	0	0	0	0	0
0	0	0	0	0	0		0	0	0	0	0	0	0		0	0	0	0	0		2	2	2	3			2	2	2	5	1	1	3	0	0	0	0	0	0	0	0	0	0	0	0	0	0	0	0
0	0	0	0	0	0	0	0	0	0	0	0	0	0	0	0	0	0	0	0	0	3	3			8	10		2		3	1	1	1
0	0	0	0	0	0	0	0	0	0	0	0	0	0	0	0	0	0	0	0	0	2	1						2		10	2	1	7
0	0	0	0	0	0		0	0	0	0	0	0	0		0	0	0	0	0		2	2	5	2			1	3	1	8	2	2	3	0	0	0	0	0	0	0	0	0	0	0	0	0	0	0	0
0	0	0	0	0	0		0	0	0	0	0	0	0		0	0	0	1	0		2	1					0	1	0		3	4	6	0	0	0	0	0	0	0	0	0	0	0	0	0	0	0	0
0	0	1	0	0	0		0	0	0	1	0	0	0		0	0	0	0	0		2	1					0	1	0		1	1	1	0	0	0	0	0	0	0	0	0	0	0	0	0	0	0	0
0	0	1	0	0	0		0	0	0	1	0	0	0		0	0	0	0	0		2	0					0	1	1	3	1	1	1	0	0	0	0	0	0	0	0	0	0	0	0	0	0	0	0
0	0	0	0	0	0		0	0	0	0	0	0	0		0	0	0	1	0		2	1					0	0	0		6	6	6	0	0	0	0	0	0	0	0	0	0	0	0	0	0	0	0
0	0	0	0	0	0		0	0	0	0	0	0	0		0	0	0	0	0		3	1					0	1	1	1	2	2	2	0	0	0	0	0	0	0	0	0	0	0	0	0	0	0	0
1	0	1	0	0	0		0	1	0	1	0	0	0		0	0	0	0	0		2	2	40	60			0	0	0		0	0	0	0	0	0	0	0	0	0	0	0	0	0	0	0	0	0	0
0	0	0	0	0	0		0	0	0	0	0	0	0		0	0	0	0	0		0	1					0	5	1	7	7	7	7	0	0	0	0	0	0	0	0	0	0	0	0	0	0	0	0
0	0	0	0	0	0		0	0	0	0	0	0	0		0	0	0	0	0		2	2					2	2	2	3	2	2	6	0	0	0	0	0	0	0	0	0	0	0	0	0	0	0	0
0	0	0	0	0	0		1	0	0	0	0	0	0		1	0	0	0	0		2	1					0	1	2	1	1	1	1	0	0	0	0	0	0	0	0	0	0	0	0	0	0	0	0
0	0	0	0	1	0		0	0	0	0	0	1	0		0	0	0	0	0		1	1					0	1	0		6	6	6	0	0	0	0	0	0	0	0	0	0	0	0	0	0	0	0
0	0	0	0	0	0		0	0	0	0	0	0	0		0	0	0	0	0		2	2	30	20			0	1	0		1	1	1	0	0	0	0	0	0	0	0	0	0	0	0	0	0	0	0
0	0	0	0	0	0		0	0	0	0	0	0	0		0	0	0	1	1		2	0					0	1	0		2	2	3	0	0	0	0	0	0	0	0	0	0	0	0	0	0	0	0
0	0	0	0	0	0		0	0	0	0	0	0	0		0	0	0	0	0		3	0					0	0	0		0	0	0	0	0	0	0	0	0	0	0	0	0	0	0	0	0	0	0
0	0	0	0	0	0		0	0	0	0	0	0	0		0	0	0	0	0		2	1					0	2	1	5	0	0	0	0	0	0	0	0	0	0	0	0	0	0	0	0	0	0	0
0	0	0	0	0	0		0	0	0	0	0	0	0		0	0	0	0	0		3	0					0	0	0		0	0	0	0	0	0	0	0	0	0	0	0	0	0	0	0	0	0	0
0	0	0	0	0	0		0	0	0	0	0	0	0		0	0	0	0	0		2	1					0	1	0		2	2	2	0	0	0	0	0	0	0	0	0	0	0	0	0	0	0	0
0	0	0	0	0	0		0	0	0	0	0	0	0		0	1	0	0	0		2	1					0	2	2	3	3	2	3	0	0	0	0	0	0	0	0	0	0	0	0	0	0	0	0
0	0	0	0	0	0		0	0	0	0	0	0	0		0	0	0	0	0		0	1					0	3	0		1	1	1	1	1	1	1	0	0	0	0	0	0	0	0	0	0	0	0
0	0	0	0	0	0		0	0	0	0	0	0	0		0	0	0	0	0		0	1					0	1	0		1	1	2	0	0	0	0	0	0	0	0	0	0	0	0	0	0	0	0
0	0	0	0	0	0		0	0	0	0	0	0	0		0	0	0	0	0		2	1					0	1	0		4	4	4	0	0	0	0	0	0	0	0	0	0	0	0	0	0	0	0
0	0	0	0	0	0		0	0	0	0	0	0	0		0	0	0	0	0		0	1					0	1	0		3	3	3	0	0	0	0	0	0	0	0	0	0	0	0	0	0	0	0
0	0	0	0	0	0		0	0	0	0	0	0	0		0	0	0	0	0		0	0					0	0	0		0	0	0	0	0	0	0	0	0	0	0	0	0	0	0	0	0	0	0
0	0	0	0	0	0		0	0	0	0	0	0	0		0	0	0	1	0		2	1					0	6	2	5	1	1	1	0	0	0	0	0	0	0	0	0	0	0	0	0	0	0	0
0	0	0	0	0	0		0	0	0	0	0	0	0		0	0	0	0	0		2	1					0	2	2	2	1	1	3	0	0	0	0	0	0	0	0	0	0	0	0	0	0	0	0
0	0	0	0	0	0		0	0	0	0	0	0	0		0	0	0	0	0		2	3			10	5	2	3	1	10	2	2	4	0	0	0	0	0	0	0	0	0	0	0	0	0	0	0	0
0	0	0	0	0	0		0	0	0	0	0	0	0		0	0	0	0	0		2	1					0	3	1	10	1	1	1	0	0	0	0	0	0	0	0	0	0	0	0	0	0	0	0
0	0	0	0	0	0		0	0	0	0	0	0	0		0	0	0	1	0		3	1					0	1	0		1	1	1	0	0	0	0	0	0	0	0	0	0	0	0	0	0	0	0
0	0	0	0	0	0		0	0	0	0	0	0	0		0	0	0	0	0		2	1					0	2	1	5	1	1	8	0	0	0	0	0	0	0	0	0	0	0	0	0	0	0	0
0	0	0	0	0	0		0	0	0	0	0	0	0		0	0	0	0	0		2	1					0	2	1	10	1	1	8	0	0	0	0	0	0	0	0	0	0	0	0	0	0	0	0
0	0	0	0	0	0		0	0	0	0	0	0	0		0	0	0	0	0		3	1					0	1	1	1	5	0	8	0	0	0	0	0	0	0	0	0	0	0	0	0	0	0	0
0	0	0	0	0	0		0	0	0	0	0	0	0		0	0	0	0	0		1	1					0	1	1	7	1	1	8	0	0	0	0	0	0	0	0	0	0	0	0	0	0	0	0
0	0	0	0	0	0		0	0	0	0	0	0	0		0	0	0	0	0		3	2	30	20			2	2	1	5	4	4	0	0	0	0	0	0	0	0	0	0	0	0	0	0	0	0	0
0	0	0	0	0	0		0	0	0	0	0	0	0		0	0	0	0	0		3	1					0	1	0		1	1	2	0	0	0	0	0	0	0	0	0	0	0	0	0	0	0	0
0	0	0	0	0	0		0	0	0	0	0	0	0		0	1	1	0	0		3	1					0	2	2	1	1	1	6	0	0	0	0	0	0	0	0	0	0	0	0	0	0	0	0
0	0	1	0	0	0		0	0	0	1	0	0	0		0	0	0	0	0		3	1					0	2	0	3	5	4	4	0	0	0	0	0	0	0	0	0	0	0	0	0	0	0	0
0	0	1	0	0	0		0	0	0	1	0	0	0		0	0	1	0	0		3	1					0	1	0		8	8	8	0	0	0	0	0	0	0	0	0	0	0	0	0	0	0	0
0	0	0	0	0	0	0	0	0	0	0	0	0	0	0	0	0	0	0	0	0	3	1					0	2	1		1	1	2	1	0	0	0	0	0	0	0	0	0	0	0	0	0	0	0
0	0	1	0	0	0		0	0	0	1	0	0	0		0	0	0	0	0		3	3			48	10	2	2	2	5	1	1	6	0	0	0	0	0	0	0	0	0	0	0	0	0	0	0	0
0	0	0	0	0	0		0	0	0	0	0	0	0		0	0	0	0	1		3	3			7	10	1	1	0		3	2	3	0	0	0	0	0	0	0	0	0	0	0	0	0	0	0	0
0	0	0	0	0	0		0	0	0	0	0	0	0		0	0	0	0	0		0	3			20	10	2	2	1	20	2	2	2	0	0	0	0	0	0	0	0	0	0	0	0	0	0	0	0
0	0	0	0	0	0		0	0	0	0	0	0	0		0	0	0	0	0		2	2	10	20			2	7	1	6	1	4	8	0	0	0	0	0	0	0	0	0	0	0	0	0	0	0	0
0	0	0	0	0	0		0	0	0	0	0	0	0		0	0	0	1	1		2	1					0	6	2	4	1	3	3	0	0	0	0	0	0	0	0	0	0	0	0	0	0	0	0
0	0	0	0	0	0		0	0	0	0	0	0	0		0	0	0	0	0		0	0					0	4	2	6	1	1	3	0	0	0	0	0	0	0	0	0	0	0	0	0	0	0	0
0	0	0	0	0	0		0	0	0	0	0	0	0		0	0	0	0	1		2	1					0	2	2	1	1	2	2	2	2	1	1	0	0	0	0	0	0	0	0	0	0	0	0
0	0	0	0	0	0		0	0	0	0	0	0	0		0	0	0	0	0		3	2	1	10			2	2	1	4	1	1	2	0	0	0	0	0	0	0	0	0	0	0	0	0	0	0	0
0	0	0	0	0	0		0	0	0	0	0	0	0		0	0	0	0	0		2	1					0	2	2	3	1	2	5	0	0	0	0	0	0	0	0	0	0	0	0	0	0	0	0
0	0	0	0	0	0	0	0	0	0	0	0	0	0	0	0	1	0	0	1	0	3	3			8	20		3	1	10	1	1	1	1	2	1	1	0	0	0	0	0	0	0	0	0	0	0	0
0	0	0	0	0	0	0	0	0	0	0	0	0	0	0	0	0	0	1	1	0	2	1						2	2	1	1	1	1	1	1	1	1	0	0	0	0	0	0	0	0	0	0	0	0
0	0	0	0	0	0	0	0	0	0	0	0	0	0	0	0	0	0	0	0	0	1	2	3	5				4	2	5	2	3	3	2	1	1	1	0	0	0	0	0	0	0	0	0	0	0	0
0	0	0	1	0	0	0	0	0	0	0	1	0	0	0	0	0	0	0	0	0	2	1						1	0		1	1	1	1	1	1	1	0	0	0	0	0	0	0	0	0	0	0	0
0	0	0	0	0	0	0	0	0	0	0	0	0	0	0	0	0	0	0	0	0	0	0						0	0		0	0	0	0	0	0	0	0	0	0	0	0	0	0	0	0	0	0	0
0	0	0	0	0	0	0	0	0	0	0	0	0	0	0	0	0	0	0	0	1	3	1						1	6	1	1	1	1	2	1	1	1	0	0	0	0	0	0	0	0	0	0	0	0
0	0	1	1	0	0	0	0	0	0	1	1	0	0	0	0	0	0	0	1	0	2	2	20	10				2	6	2	1	1	1	2	2	1	1	0	0	0	0	0	0	0	0	0	0	0	0
0	0	0	0	0	0	0	0	0	0	0	0	0	0	0	0	0	0	0	1	0	3	3			20	15		4	1		1	1	8	1	1	1	1	0	0	0	0	0	0	0	0	0	0	0	0
0	0	0	0	0	0	0	0	0	0	0	0	0	0	0	0	0	1	0	0	0	2	2	10	15				4	4	2	3	2	3	1	1	1	1	0	0	0	0	0	0	0	0	0	0	0	0
0	0	0	0	0	0	0	0	0	0	0	0	0	0	0	0	0	0	0	0	0	2	3			25	20		3	1	4	1	8	8	1	1	1	1	0	0	0	0	0	0	0	0	0	0	0	0
0	0	0	0	0	0	0	0	0	0	0	0	0	0	0	0	0	0	0	0	1	2	1						1	0		5	1	5	1	1	1	1	0	0	0	0	0	0	0	0	0	0	0	0
0	0	0	1	0	0	0	0	0	0	0	1	0	0	0	0	0	0	0	0	1	2	1						1	0		6	7	8	1	1	1	1	0	0	0	0	0	0	0	0	0	0	0	0
0	0	0	0	0	0	0	0	0	0	0	0	0	0	0	0	0	0	0	0	0	2	1						1	0		1	6	1	1	1	1	1	0	0	0	0	0	0	0	0	0	0	0	0
0	0	0	0	0	0	0	0	0	0	0	0	0	0	0	0	0	0	0	0	1	2	2	5					1	1	3	1	1	1	1	1	1	1	0	0	0	0	0	0	0	0	0	0	0	0
0	0	0	0	0	0	0	0	0	0	0	0	0	0	0	0	0	0	1	1	0	2	1						1	0		1	1	1	1	1	1	1	0	0	0	0	0	0	0	0	0	0	0	0
0	0	0	0	0	0	0	0	0	0	0	0	0	0	0	0	0	0	0	0	0	2	3			28	10		6	1	10	2	1	5	2	1	2	1	0	0	0	0	0	0	0	0	0	0	0	0
0	0	1	0	0	0	0	0	0	0	1	0	0	0	0	0	0	0	0	0	0	2	1						2		1	2	2	4
0	0	0	0	0	0	0	0	0	0	0	0	0	0	0	0	0	0	0	0	0	3	1						1	0		1	4	4	1	1	1	1	0	0	0	0	0	0	0	0	0	0	0	0
0	0	0	0	0	0	0	0	0	0	0	0	0	0	0	0	0	0	0	0	0	3	1						1		0	6	8	8
0	0	0	0	0	0	0	0	0	0	0	0	0	0	0	0	0	0	0	0	0	2	1						1	0		4	4	3	3	3	4	4	0	0	0	0	0	0	0	0	0	0	0	0
0	0	0	0	0	0	0	0	0	0	0	0	0	0	0	0	0	0	0	0	0	3	1						1	1	3	2	2	4	1	1	1	1	0	0	0	0	0	0	0	0	0	0	0	0
0	0	0	0	0	0	0	0	0	0	1	0	0	0	0	0	0	0	0	0	0	2	1						1	0		1	1	1	3	1	1	1	0	0	0	0	0	0	0	0	0	0	0	0
0	0	0	0	0	0	0	0	0	0	0	0	0	0	0	0	0	0	0	0	0	2	1						1	0		1	2	4	1	1	1	1	0	0	0	0	0	0	0	0	0	0	0	0
0	0	0	0	0	0	0	0	0	0	0	0	0	0	0	0	0	0	0	0	0	2	1						1		0	1	3	8
0	0	0	0	0	0	0	1	0	0	0	0	0	0	0	1	0	0	0	0	0	2	1						1	0		1	1	1	1	1	1	1	0	0	0	0	0	0	0	0	0	0	0	0
0	0	0	0	0	0	0	0	0	0	0	0	0	0	0	0	0	0	0	0	0	3	1						1		0	3	5	6
0	0	0	0	0	0	0	0	0	0	0	0	0	0	0	0	0	0	1	0	0	2	1						5		5	1	1	1
0	0	0	0	0	0	0	0	0	0	0	0	0	0	0	0	0	0	0	0	0	2	1						1		4	3	2	5
0	0	0	1	0	0	0	0	0	0	0	0	0	0	0	0	0	0	0	0	0	2	1						1		10	1	1	1
0	0	0	0	0	0	0	0	0	0	0	0	0	0	0	0	0	0	0	0	0	2	1						1		0	1	2	6
0	0	0	0	0	0	0	0	0	0	0	0	0	0	0	0	0	0	0	0	0	2	1						1	0		3	2	5	1	1	1	1	0	0	0	0	0	0	0	0	0	0	0	0
0	0	0	0	0	0		0	0	0	0	0	0	0		0	0	0	0	0		3	3			20	20	2	4	1	10	1	1	2	0	0	0	0	0	0	0	0	0	0	0	0	0	0	0	0
0	0	0	0	0	0	0	0	0	0	0	0	0	0	0	0	0	0	1	0	0	3	1						3	1	8	1	1	1	1	1	1	1	0	0	0	0	0	0	0	0	0	0	0	0
0	0	0	0	0	1	0	0	0	0	0	0	0	0	0	0	0	0	1	1	0	2	1						1	0		1	1	3	1	1	1	1	0	0	0	0	0	0	0	0	0	0	0	0
0	0	0	0	0	0		0	0	0	0	0	0	0		0	1	0	0	0		2	2	6	15			2	3	1	10	1	4	0	0	0	0	0	0	0	0	0	0	0	0	0	0	0	0	0
0	0	0	0	0	0	0	0	0	0	0	0	0	0	0	0	0	0	0	0	0	2	1						4	2	4	4	6	8	1	1	1	1	0	0	0	0	0	0	0	0	0	0	0	0
0	0	0	0	0	0	0	0	0	0	0	0	0	0	0	0	0	0	0	0	0	2	1						4	1	7	1	1	8	1	1	1	1	0	0	0	0	0	0	0	0	0	0	0	0
0	0	1	0	0	0	0	0	0	0	1	0	0	0	0	0	0	0	0	0	0	2	1						1	1	3	1	1	2	1	1	1	1	0	0	0	0	0	0	0	0	0	0	0	0
0	0	0	1	0	0	0	0	0	0	0	1	0	0	0	0	0	0	0	0	0	2	2	20	10				2	1	6	4	4	4	1	1	1	1	0	0	0	0	0	0	0	0	0	0	0	0
0	0	0	0	0	0	0	0	0	0	0	0	0	0	0	0	0	0	0	0	0	2	3			20	15		4	1	14	1	1	8	1	1	1	1	0	0	0	0	0	0	0	0	0	0	0	0
0	0	0	0	0	0	0	0	0	0	0	0	0	0	0	0	0	0	0	0	0	2	2	5	5				4	1	15	5	5	5	3	1	2	1	0	0	0	0	0	0	0	0	0	0	0	0
0	0	0	0	0	0	0	0	0	0	0	0	0	0	0	0	0	0	0	0	0	3	1						2	1	4	3	2	4	1	1	1	1	0	0	0	0	0	0	0	0	0	0	0	0
0	0	0	1	0	0	0	0	0	0	0	1	0	0	0	0	0	0	0	0	0	1	2	30	18				1	1	1	1	2	5	1	1	1	1	0	0	0	0	0	0	0	0	0	0	0	0
0	0	0	0	0	0	0	0	0	0	0	0	0	0	0	0	0	0	0	0	0	2	1						2	2	1	2	3	1	1	1	1	1	0	0	0	0	0	0	0	0	0	0	0	0
0	0	0	0	0	0	0	0	0	0	0	0	0	0	0	0	0	0	0	0	0	3	1						1	0		1	2	5	1	1	1	1	0	0	0	0	0	0	0	0	0	0	0	0
0	0	0	0	0	0	0	0	0	0	0	0	0	0	0	0	0	0	1	0	0	3	1						1	0		3	1	1	1	1	1	1	0	0	0	0	0	0	0	0	0	0	0	0
0	0	0	1	0	0	0	0	0	0	0	1	0	0	0	0	0	0	0	0	0	3	2	20	15				1	2	2	2	2	3	1	1	1	1	0	0	0	0	0	0	0	0	0	0	0	0
0	0	0	0	0	0	0	0	0	0	0	0	0	0	0	0	0	0	0	0	0	2	1						2	1	10	1	1	8	1	1	1	1	0	0	0	0	0	0	0	0	0	0	0	0
0	0	1	1	0	0	0	0	0	0	1	1	0	0	0	0	0	0	0	0	0	3	1						1	0		2	1	1	1	1	1	1	1	1	1	1	1	0	0	0	0	0	0	0
0	0	0	0	0	0	0	0	0	0	0	0	0	0	0	0	0	0	0	0	0	3	1						1	0		1	1	8	1	1	1	1	0	0	0	0	0	0	0	0	0	0	0	0
0	0	0	0	0	0	0	0	0	0	0	0	0	0	0	0	0	0	0	0	0	2	2	10	10				2	1	10	1	2	1	1	1	1	1	0	0	0	0	0	0	0	0	0	0	0	0
0	0	0	0	0	0	0	0	0	0	0	0	0	0	0	0	0	0	1	1	0	2	1						3	1	8	1	5	8	1	1	1	1	0	0	0	0	0	0	0	0	0	0	0	0
0	0	0	0	0	0	0	0	0	0	0	0	0	0	0	0	0	0	0	0	0	2	2	20	10				3	1	5	1	2	3	1	1	1	1	0	0	0	0	0	0	0	0	0	0	0	0
0	0	0	0	0	0	0	0	0	0	0	0	0	0	0	0	0	0	0	1	0	2	3			10	7		2	1	7	1	1	6	1	1	1	1	0	0	0	0	0	0	0	0	0	0	0	0
0	0	0	0	0	0	0	0	0	0	0	0	0	0	0	0	0	0	0	0	0	3	3			10	20		3	1	7	1	1	8	1	1	1	1	0	0	0	0	0	0	0	0	0	0	0	0
0	0	0	0	0	0	0	0	0	0	0	0	0	0	0	0	0	0	0	0	0	2	1						3	2	1	3	2	6	1	1	1	1	0	0	0	0	0	0	0	0	0	0	0	0
0	0	0	0	0	0	0	0	0	0	0	0	0	0	0	0	0	0	0	0	0	2	3			18	4		1	2	10	7	7	5	1	1	1	1	0	0	0	0	0	0	0	0	0	0	0	0
0	0	0	0	0	0	0	0	0	0	0	0	0	0	0	0	0	0	0	1	0	2	1						1	0		1	1	1	1	1	1	1	0	0	0	0	0	0	0	0	0	0	0	0
0	0	0	0	0	0	0	0	0	0	0	0	0	0	0	0	0	0	0	0	0	2	1						2	2	3	3	2	2	1	1	1	1	0	0	0	0	0	0	0	0	0	0	0	0
0	0	0	0	0	0	0	0	0	0	0	0	0	0	0	0	0	0	0	0	0	2	3			4	10		2		6	3	3	6
0	0	0	0	0	0	0	0	0	0	0	0	0	0	0	0	0	0	0	0	0	3	1						1	0		1	1	1	1	1	1	1	0	0	0	0	0	0	0	0	0	0	0	0
0	0	1	0	0	0		0	0	0	1	0	0	0		0	0	0	0	0		2	3			28	10	2	4	1	10	2	2	2	0	0	0	0	0	0	0	0	0	0	0	0	0	0	0	0
0	0	0	0	0	0		0	0	0	0	0	0	0		0	0	0	0	0		2	1					0	1	0		3	1	1	0	0	0	0	0	0	0	0	0	0	0	0	0	0	0	0
0	0	0	0	0	0		0	0	0	0	0	0	0		0	0	0	0	0		2	1					0	1	0		4	1	1	0	0	0	0	0	0	0	0	0	0	0	0	0	0	0	0
0	1	0	0	0	0		0	0	0	0	0	0	0		0	1	0	1	0		3	2	25	10			2	4	1	5	4	4	4	0	0	0	0	0	0	0	0	0	0	0	0	0	0	0	0
0	0	1	0	0	0	0	1	0	0	1	0	0	0	0	1	0	0	0	0	0	2	1					0	1	0		1	1	8	0	0	0	0	0	0	0	0	0	0	0	0	0	0	0	0
0	0	0	0	0	0		0	0	0	0	0	0	0		0	0	0	0	1		2	2	10	10			2	3	1	10	2	1	5	0	0	0	0	0	0	0	0	0	0	0	0	0	0	0	0
0	0	0	0	0	0		0	0	0	0	0	0	0		0	0	0	0	1		2	1					0	3	2	2	1	1	2	0	0	0	0	0	0	0	0	0	0	0	0	0	0	0	0
0	0	0	0	0	0		0	0	0	0	0	0	0		0	1	0	0	0		3	1					0	2	2	2	4	3	6	0	0	0	0	0	0	0	0	0	0	0	0	0	0	0	0
0	0	0	0	0	0		0	0	0	0	0	0	0		0	0	0	0	0		2	1					0	2	2	2	2	2	2	0	0	0	0	0	0	0	0	0	0	0	0	0	0	0	0
0	0	0	0	0	0		0	0	0	0	0	0	0		0	0	0	1	1		2	1					0	1	0		1	1	8	0	0	0	0	0	0	0	0	0	0	0	0	0	0	0	0
0	0	0	0	0	0		0	0	0	0	0	0	0		0	0	0	0	0		2	1					0	2	1		2	2	2	0	0	0	0	0	0	0	0	0	0	0	0	0	0	0	0
0	0	0	0	0	0		0	0	0	0	0	0	0		0	0	0	0	0		2	1					0	1	0		1	1	1	0	0	0	0	0	0	0	0	0	0	0	0	0	0	0	0
0	0	0	0	0	0		0	0	0	0	1	0	0		0	0	0	0	0		2	1					0	2	1	4	3	3	3	0	0	0	0	0	0	0	0	0	0	0	0	0	0	0	0
0	0	0	0	0	0		0	0	0	0	0	0	0		0	0	0	0	0		3	1					0	2	6	2	1	1	1	0	0	0	0	0	0	0	0	0	0	0	0	0	0	0	0
0	0	0	0	0	0		0	0	0	0	0	0	0		0	0	0	0	0		2	1					0	3	2	16	1	1	1	0	0	0	0	0	0	0	0	0	0	0	0	0	0	0	0
0	0	0	0	0	0		0	0	0	0	0	0	0		0	0	0	0	0		3	2	35	15			2	3	0		1	1	1	0	0	0	0	0	0	0	0	0	0	0	0	0	0	0	0
0	0	0	0	0	0		0	0	0	0	0	0	0		0	0	0	0	0		2	1					0	2	2	2	1	1	1	0	0	0	0	0	0	0	0	0	0	0	0	0	0	0	0
0	0	0	0	0	0		0	0	0	0	0	0	0		1	0	0	0	1		2	2	10	10			2	2	1	7	1	1	6	0	0	0	0	0	0	0	0	0	0	0	0	0	0	0	0
0	0	0	0	0	0		0	0	0	0	0	0	0		0	0	0	1	1		2	1					0	2	4	2	1	1	4	0	0	0	0	0	0	0	0	0	0	0	0	0	0	0	0
0	0	1	0	0	0		0	0	0	0	0	0	0		0	0	0	1	1		3	1					0	1	0		1	7	8	0	0	0	0	0	0	0	0	0	0	0	0	0	0	0	0
0	0	0	0	0	0		0	0	0	0	0	0	0		0	0	0	0	1		3	3			10	15	2	3	2	10	1	1	1	0	0	0	0	0	0	0	0	0	0	0	0	0	0	0	0
0	0	0	0	0	0		0	0	0	0	0	0	0		0	0	0	0	0		2	1					0	1	0		1	1	7	0	0	0	0	0	0	0	0	0	0	0	0	0	0	0	0
0	0	0	0	0	0		0	0	0	0	0	0	0		0	0	0	0	0		3	1					0	1	0		1	1	6	0	0	0	0	0	0	0	0	0	0	0	0	0	0	0	0
0	0	0	0	0	1		0	0	0	0	0	0	0		0	0	0	1	1		3	3			30	10	2	3	0	10	2	3	3	0	0	0	0	0	0	0	0	0	0	0	0	0	0	0	0
0	0	0	0	0	0		0	0	0	0	0	0	0		0	1	0	0	0		2	1					0	2	0	1	2	2	2	0	0	0	0	0	0	0	0	0	0	0	0	0	0	0	0
0	0	0	0	0	0	0	0	0	0	0	0	0	0	0	0	0	0	0	0	1	3	3			5	4		7	2	6	1	1	1	2	1	1	1	0	0	0	0	0	0	0	0	0	0	0	0
0	0	0	0	0	0		0	0	0	0	0	0	0		0	0	0	0	0		1	1					0	0	0		3	3	3	0	0	0	0	0	0	0	0	0	0	0	0	0	0	0	0
0	0	0	0	0	0		0	0	0	0	0	0	0		0	0	0	0	0		3	1					0	1	0		3	1	4	0	0	0	0	0	0	0	0	0	0	0	0	0	0	0	0
0	1	0	0	0	0		0	0	0	0	0	0	0		0	0	0	0	0		3	3			20	10	2	1	0		2	1	4	0	0	0	0	0	0	0	0	0	0	0	0	0	0	0	0
0	0	0	0	0	0		0	0	0	0	0	0	0		0	0	0	0	1		2	2	3	4			2	2	5	1	1	1	1	1	1	1	1	0	0	0	0	0	0	0	0	0	0	0	0
0	0	0	0	0	0		0	0	0	0	0	0	0		1	0	0	0	0		2	1					0	1	0		1	1	3	0	0	0	0	0	0	0	0	0	0	0	0	0	0	0	0
0	1	0	0	0	0		0	0	1	0	0	0	0		0	0	0	0	0		2	1					0	3	2	2	1	7	4	0	0	0	0	0	0	0	0	0	0	0	0	0	0	0	0
0	0	0	0	0	0	0	0	0	0	0	0	0	0	0	0	0	0	0	0	0	2	1						2	2	1	4	4	6	1	1	1	1	0	0	0	0	0	0	0	0	0	0	0	0
0	0	0	0	0	0		0	0	0	0	0	0	0		0	0	0	0	0		2	1					0	4	2	2	1	5	7	1	1	1	1	0	0	0	0	0	0	0	0	0	0	0	0
0	0	0	0	0	0		0	0	0	0	0	0	0		0	0	0	0	0		2	3			20	10	1	4	1	1	3	4	4	0	0	0	0	0	0	0	0	0	0	0	0	0	0	0	0
0	0	0	0	0	1		0	0	0	0	0	0	0		0	0	0	1	1		2	3			32	20	2	4	1	10	1	1	3	0	0	0	0	0	0	0	0	0	0	0	0	0	0	0	0
0	0	0	0	0	0		0	0	0	0	0	0	0		0	1	0	0	0		2	2	8	15			2	3	2	3	2	3	2	0	0	0	0	0	0	0	0	0	0	0	0	0	0	0	0
0	0	0	0	0	0		0	0	0	0	0	0	0		0	0	0	0	0		2	1					0	1	0		1	1	1	0	0	0	0	0	0	0	0	0	0	0	0	0	0	0	0
0	0	1	0	0	0		0	0	0	1	0	0	0		0	0	0	0	0		1	1					0	1	0		4	1	1	0	0	0	0	0	0	0	0	0	0	0	0	0	0	0	0
0	0	0	0	0	0		0	0	0	0	0	0	0		0	0	0	0	0		2	1					0	2	1	10	2	2	4	0	0	0	0	0	0	0	0	0	0	0	0	0	0	0	0
0	0	0	0	0	0		0	0	0	0	0	0	0		0	0	0	0	0		3	2	20	10			2	3	1	10	5	1	1	0	0	0	0	0	0	0	0	0	0	0	0	0	0	0	0
0	0	0	0	0	0		1	0	0	0	0	0	0		1	0	1	1	1		2	3			20	5	2	1	1	7	1	4	5	0	0	0	0	0	0	0	0	0	0	0	0	0	0	0	0
0	0	0	0	0	0		0	0	0	0	0	0	0		0	0	0	0	0		2	1					0	1	0		2	1	6	0	0	0	0	0	0	0	0	0	0	0	0	0	0	0	0
0	0	0	0	0	0		0	0	0	0	0	0	0		0	0	1	1	0		2	3			20	10	1	3	1	10	6	6	7	1	1	1	1	0	0	0	0	0	0	0	0	0	0	0	0
0	1	0	0	0	0		0	0	0	0	0	0	0		0	0	0	0	0		1	2	10	4			0	1	0		1	1	1	1	1	1	1	0	0	0	0	0	0	0	0	0	0	0	0
0	0	0	0	0	0		0	0	0	0	0	0	0		0	0	0	0	0		2	3			40	10	1	8	2	2	6	8	8	0	0	0	0	0	0	0	0	0	0	0	0	0	0	0	0
0	0	0	1	0	0		0	0	0	0	1	0	0		0	0	0	1	0		2	1					0	1	0		2	4	4	0	0	0	0	0	0	0	0	0	0	0	0	0	0	0	0
0	0	0	0	0	0		0	0	0	0	0	0	0		0	0	0	0	0		3	3			20	10	2	4	6	5	2	2	3	0	0	0	0	0	0	0	0	0	0	0	0	0	0	0	0
0	0	0	0	0	0		1	0	0	0	0	0	0		1	0	1	0	0		1	1					0	1	0		1	1	4	0	0	0	0	0	0	0	0	0	0	0	0	0	0	0	0
0	0	0	0	0	0		0	0	0	0	0	0	0		0	0	0	0	0		2	1					0	1	1	7	1	1	6	0	0	0	0	0	0	0	0	0	0	0	0	0	0	0	0
0	0	0	0	0	0		0	0	0	0	0	0	0		0	0	0	0	0		3	1					0	3	2	2	4	2	3	0	0	0	0	0	0	0	0	0	0	0	0	0	0	0	0
0	0	0	0	0	0		0	0	0	0	0	0	0		0	0	0	0	0		2	3			29	15	2	2	1	30	1	1	2	0	0	0	0	0	0	0	0	0	0	0	0	0	0	0	0
0	0	0	0	0	0		0	0	0	0	0	0	0		0	0	1	1	0		3	1					0	1	2	2	1	2	0	0	0	0	0	0	0	0	0	0	0	0	0	0	0	0	0
0	0	0	0	0	0		0	0	0	0	0	0	0		0	0	0	0	0		2	1					0	1	0		1	3	5	0	0	0	0	0	0	0	0	0	0	0	0	0	0	0	0
0	0	0	0	0	0		0	0	0	0	0	0	0		0	0	0	0	0		2	2	2	3			1	3	1	2	2	2	7	0	0	0	0	0	0	0	0	0	0	0	0	0	0	0	0
0	0	0	0	0	0		0	0	0	0	0	0	0		0	0	0	0	0		3	1					0	2	1	7	2	3	4	0	0	0	0	0	0	0	0	0	0	0	0	0	0	0	0
0	0	0	0	0	0		1	0	0	0	0	0	0		1	0	0	0	0		2	1					0	3	2	1	1	1	1	0	0	0	0	0	0	0	0	0	0	0	0	0	0	0	0
0	0	0	0	0	0		0	0	0	0	0	0	0		0	0	1	0	0		3	1					0	1	0		1	1	1	0	0	0	0	0	0	0	0	0	0	0	0	0	0	0	0
0	0	0	0	0	0		0	0	0	0	0	0	0		0	0	0	0	0		3	2	30	5			2	2	2	1	1	1	5	0	0	0	0	0	0	0	0	0	0	0	0	0	0	0	0
0	0	0	0	0	0	0	0	0	0	0	0	0	0	0	0	0	0	0	0	0	3	0						0			0	0	0
0	0	0	0	0	0	0	0	0	0	0	0	0	0	0	0	0	0	0	0	0	3	0						0			0	0	0
0	0	0	0	0	0		0	0	0	0	0	0	0		0	0	0	0	0		2	2	23	13			0	5	1	6	1	1	2	0	0	0	0	0	0	0	0	0	0	0	0	0	0	0	0
0	0	0	0	0	0		0	0	0	0	0	0	0		0	0	0	0	0		2	1					0	2	2	1	1	1	5	0	0	0	0	0	0	0	0	0	0	0	0	0	0	0	0
0	0	0	0	0	0		0	0	0	0	0	0	0		0	0	0	0	0		2	1					0	2	1	13	1	1	7	0	0	0	0	0	0	0	0	0	0	0	0	0	0	0	0
0	0	0	0	0	0		0	0	0	0	0	0	0		0	0	0	0	0		3	3			13	15	1	3	1	20	5	1	0	0	0	0	0	0	0	0	0	0	0	0	0	0	0	0	0
0	0	0	0	0	0		0	0	0	0	0	0	0		0	0	0	0	0		2	1					0	1	1	4	1	1	3	1	1	1	1	0	0	0	0	0	0	0	0	0	0	0	0
0	0	0	0	0	0	0	0	0	0	0	0	0	0	0	0	0	0	0	0	0	2	1						1	0		1	1	8	3	4	3	3	0	0	0	0	0	0	0	0	0	0	0	0
0	0	0	0	0	0	0	0	0	0	0	0	0	0	0	0	0	0	0	0	0	2	1						1	0		1	1	1	2	1	1	1	0	0	0	0	0	0	0	0	0	0	0	0
0	0	0	0	0	0	0	0	0	0	0	0	0	0	0	0	0	0	1	1	0	3	1						3	2	2	1	4	8	2	2	1	2	0	0	0	0	0	0	0	0	0	0	0	0
0	0	0	0	0	0	0	0	0	0	0	0	0	0	0	0	0	0	0	0	0	2	1						0	2	1	1	1	1	2	1	1	1	0	0	0	0	0	0	0	0	0	0	0	0
0	0	0	0	0	0	0	0	0	0	0	0	0	0	0	0	0	0	1	1	1	3	1						3	2	2	1	1	1	3	1	2	1	0	0	0	0	0	0	0	0	0	0	0	0
0	0	0	1	0	0		0	0	0	0	1	0	0		0	0	0	0	0		0	2	20	10			2	3	1	10	2	2	2	0	0	0	0	0	0	0	0	0	0	0	0	0	0	0	0
0	0	0	0	0	0		0	0	0	0	0	0	0		0	0	0	0	0		1	2	7	5			0	2	5	2	2	2	8	0	0	0	0	0	0	0	0	0	0	0	0	0	0	0	0
0	0	0	0	0	0		0	0	0	0	0	0	0		0	0	0	0	0		2	3			35	10	2	4	1	3	1	1	8	0	0	0	0	0	0	0	0	0	0	0	0	0	0	0	0
0	0	0	0	0	0		0	0	0	0	0	0	0		0	0	0	0	0		2	1					0	1	0		1	1	3	0	0	0	0	0	0	0	0	0	0	0	0	0	0	0	0
0	0	0	0	0	0		0	0	0	0	0	0	0		0	0	0	0	0		2	2	10	2			2	3	1	10	1	3	5	0	0	0	0	0	0	0	0	0	0	0	0	0	0	0	0
0	0	0	0	0	0	0	0	0	0	0	0	0	0	0	0	0	0	0	0	0	3	1						1	0		1	1	8	1	1	1	1	0	0	0	0	0	0	0	0	0	0	0	0
0	0	0	0	0	0	0	0	0	0	0	0	0	0	0	0	0	0	0	0	0	3	1						2	1	2	2	2	5	2	1	1	1	0	0	0	0	0	0	0	0	0	0	0	0
0	0	0	0	0	0	0	0	0	0	0	0	0	0	0	0	0	0	0	0	0	3	1						1	0		1	1	6	2	1	1	1	0	0	0	0	0	0	0	0	0	0	0	0
0	0	0	0	0	0	0	0	0	0	0	0	0	0	0	0	0	0	0	0	0	2	1						2	6	1	1	1	1	1	1	1	1	0	0	0	0	0	0	0	0	0	0	0	0
0	0	0	0	0	0	0	0	0	0	0	0	0	0	0	0	0	0	0	0	1	3	1						1	0		3	3	3	1	1	1	1	0	0	0	0	0	0	0	0	0	0	0	0
0	0	0	0	0	0	0	0	0	0	0	0	0	0	0	0	0	0	0	0	0	2	1						1	0		1	1	7	1	4	1	1	0	0	0	0	0	0	0	0	0	0	0	0
0	0	0	0	0	0	0	0	0	0	0	0	0	0	0	0	0	0	0	0	0	3	1						1	0		2	2	2	1	1	1	1	0	0	0	0	0	0	0	0	0	0	0	0
0	0	0	0	0	0		0	0	0	0	0	0	0		0	0	0	0	0		3	1					0	1	0		2	2	4	0	0	0	0	0	0	0	0	0	0	0	0	0	0	0	0
0	0	0	0	0	0		0	0	0	0	0	0	0		0	0	0	0	0		2	1					0	5	2	1	2	2	2	0	0	0	0	0	0	0	0	0	0	0	0	0	0	0	0
0	0	0	0	0	0		0	0	0	0	0	0	0		0	0	0	0	0		3	3			10	15	1	4	2	1	1	1	1	0	0	0	0	0	0	0	0	0	0	0	0	0	0	0	0
0	0	0	1	0	0		0	0	0	0	0	0	0		0	0	0	0	0		3	1					0	2	1	1	1	1	1	0	0	0	0	0	0	0	0	0	0	0	0	0	0	0	0
0	0	0	0	0	0	0	0	0	0	0	0	0	0	0	0	0	0	1	0	0	3	1						1		1	1	1	4
0	0	0	0	0	0		0	0	0	0	0	0	0		0	0	0	1	1		3	1					0	2	2	3	1	1	3	0	0	0	0	0	0	0	0	0	0	0	0	0	0	0	0
0	0	1	0	0	0		0	0	0	0	0	0	0		0	0	0	0	0		3	2	4	20			0	1	0		2	1	1	1	1	1	1	0	0	0	0	0	0	0	0	0	0	0	0
0	0	0	0	0	0		0	0	0	0	0	0	0		0	1	0	0	0		2	1					0	1	4	2	1	1	4	0	0	0	0	0	0	0	0	0	0	0	0	0	0	0	0
0	0	0	0	0	0		0	0	0	0	0	0	0		0	0	0	0	0		2	1					0	4	1	20	1	4	7	0	0	0	0	0	0	0	0	0	0	0	0	0	0	0	0
0	0	0	0	0	0		1	0	0	0	0	0	0		1	0	0	0	0		2	1					0	1	0		1	1	2	0	0	0	0	0	0	0	0	0	0	0	0	0	0	0	0
0	0	0	0	0	0		0	0	0	0	0	0	0		0	0	0	0	0		3	1					0	4	1	14	2	4	6	0	0	0	0	0	0	0	0	0	0	0	0	0	0	0	0
0	0	1	0	0	0		0	0	0	1	0	0	0		0	0	1	1	0		1	1					0	1	0		1	1	1	0	0	0	0	0	0	0	0	0	0	0	0	0	0	0	0
0	0	0	0	0	0		0	0	0	0	0	0	0		0	0	1	0	0		2	1					0	1	1	3	3	3	4	0	0	0	0	0	0	0	0	0	0	0	0	0	0	0	0
0	0	0	0	0	0		0	0	0	0	0	0	0		0	0	0	0	0		1	1					0	1	0		1	4	4	0	0	0	0	0	0	0	0	0	0	0	0	0	0	0	0
0	0	0	0	1	0		1	0	0	0	0	1	0		0	1	0	0	1		2	1					0	1	0		1	3	4	0	0	0	0	0	0	0	0	0	0	0	0	0	0	0	0
0	0	0	0	0	0		0	0	0	0	0	0	0		0	0	0	1	0		3	1					0	1	0		1	1	2	0	0	0	0	0	0	0	0	0	0	0	0	0	0	0	0
0	0	1	0	0	0		0	0	0	1	0	0	0		0	0	0	0	0		2	3			30	20	2	4	1	10	1	1	2	0	0	0	0	0	0	0	0	0	0	0	0	0	0	0	0
0	0	0	0	0	0		0	0	0	0	0	0	0		0	1	0	0	0		3	1					0	1	0		1	2	3	0	0	0	0	0	0	0	0	0	0	0	0	0	0	0	0
0	0	0	0	0	0	0	0	0	0	0	0	0	0	0	0	0	0	0	0	0	3	3			1	4	1	1	2	1	4	4	8	0	0	0	0	0	0	0	0	0	0	0	0	0	0	0	0
0	0	0	0	0	0		0	0	0	0	0	0	0		0	0	0	0	0		2	1					0	5	1	3	3	3	1	0	0	0	0	0	0	0	0	0	0	0	0	0	0	0	0
0	0	0	0	0	0		0	0	0	0	0	0	0		0	0	0	0	0		3	3			17	15	1	5	1	8	2	5	8	0	0	0	0	0	0	0	0	0	0	0	0	0	0	0	0
0	0	0	0	0	0		0	0	0	0	0	0	0		0	0	0	0	0		2	3			12	10	2	3	2	6	1	1	6	0	0	0	0	0	0	0	0	0	0	0	0	0	0	0	0
0	0	0	0	0	0		0	0	0	0	0	0	0		0	0	0	0	0		2	3			17	20	1	1	0		3	5	8	0	0	0	0	0	0	0	0	0	0	0	0	0	0	0	0
0	0	0	0	0	0		0	0	0	0	0	0	0		0	0	0	0	0		3	2	3	3			2	1	0		2	8	8	0	0	0	0	0	0	0	0	0	0	0	0	0	0	0	0
0	0	0	0	0	0		0	0	0	0	0	0	0		0	0	0	0	0		2	1					0	1	2	1	2	1	1	0	0	0	0	0	0	0	0	0	0	0	0	0	0	0	0
0	0	0	0	0	0		0	0	0	0	0	0	0		0	0	0	0	1		3	3			7	10	2	2	1	7	4	4	1	0	0	0	0	0	0	0	0	0	0	0	0	0	0	0	0
0	0	0	0	0	0		0	0	0	0	0	0	0		0	0	0	0	0		3	2	3	5			0	2	1	2	3	4	3	0	0	0	0	0	0	0	0	0	0	0	0	0	0	0	0
0	0	0	0	0	0		0	0	0	0	0	0	0		0	0	0	0	0		2	1					0	1	2	1	1	2	6	0	0	0	0	0	0	0	0	0	0	0	0	0	0	0	0
0	0	0	0	0	0		0	0	0	0	0	0	0		0	0	0	0	0		2	1					0	2	2	3	1	1	1	0	0	0	0	0	0	0	0	0	0	0	0	0	0	0	0
0	0	0	0	0	0		0	0	0	0	0	0	0		0	0	0	0	0		2	1					0	2	1	10	1	2	0	0	0	0	0	0	0	0	0	0	0	0	0	0	0	0	0
0	0	0	0	0	0		0	0	0	0	0	0	0		0	0	0	0	1		2	1					0	2	2	2	5	5	5	0	0	0	0	0	0	0	0	0	0	0	0	0	0	0	0
0	0	0	0	0	0		0	0	0	0	0	0	0		0	0	0	1	1		3	3			20	15	0	3	5	2	3	3	4	0	0	0	0	0	0	0	0	0	0	0	0	0	0	0	0
0	0	0	0	0	0		0	0	0	0	0	0	0		0	0	0	0	0		1	1					0	1	0		1	2	5	1	1	1	2	0	0	0	0	0	0	0	0	0	0	0	0
0	0	0	0	0	0		0	0	0	0	0	0	0		0	0	0	0	0		3	1					0	2	2	3	2	2	3	0	0	0	0	0	0	0	0	0	0	0	0	0	0	0	0
0	0	0	0	0	0		0	0	0	0	0	0	0		0	0	0	0	0		3	1					0	1	0		1	3	1	0	0	0	0	0	0	0	0	0	0	0	0	0	0	0	0
0	0	0	0	0	0		0	0	0	0	0	0	0		0	0	0	0	0		2	3			10	5	0	2	2	2	1	2	3	0	0	0	0	0	0	0	0	0	0	0	0	0	0	0	0
0	0	0	0	0	0	0	0	0	0	0	0	0	0	0	0	0	0	0	0	0	2	3			2	5	1	2	1	2	1	1	3	0	0	0	0	0	0	0	0	0	0	0	0	0	0	0	0
0	0	0	0	0	0		0	0	0	0	0	0	0		0	0	0	0	0		3	1					0	1	0		1	3	6	0	0	0	0	0	0	0	0	0	0	0	0	0	0	0	0
0	0	0	0	0	0		0	0	0	0	0	0	0		0	0	0	0	0		2	1					0	1	0		2	8	8	0	0	0	0	0	0	0	0	0	0	0	0	0	0	0	0
0	0	0	0	0	0		0	0	0	0	0	0	0		0	0	0	0	0		3	3			15	10	1	3	2	5	2	1	4	0	0	0	0	0	0	0	0	0	0	0	0	0	0	0	0
0	0	0	0	0	0		0	0	0	0	0	0	0		0	0	0	0	0		3	1					0	1	0		1	1	5	0	0	0	0	0	0	0	0	0	0	0	0	0	0	0	0
0	0	1	0	0	0		0	0	0	0	0	0	0		0	0	0	0	0		2	2	30	20			2	3	1	7	1	8	8	0	0	0	0	0	0	0	0	0	0	0	0	0	0	0	0
0	0	0	0	0	0		0	0	0	0	0	0	0		0	0	0	0	0		3	1					0	1	2	1	4	1	3	0	0	0	0	1	1	1	1	1	1	1	1	1	1	1	1
0	0	0	0	0	0		0	0	0	0	0	0	0		0	1	0	0	0		2	3			30	20	1	4	1	7	1	1	2	0	0	0	0	0	0	0	0	0	0	0	0	0	0	0	0
0	0	0	0	0	0	0	0	0	0	0	0	0	0	0	0	0	0	1	1	0	3	1						1	2	1	1	1	3	2	2	1	2	0	0	0	0	0	0	0	0	0	0	0	0
0	0	0	0	0	0	0	0	0	0	0	0	0	0	0	0	0	1	1	1	0	3	3			9	5		3	1	10	1	1	1	1	1	1	1	0	0	0	0	0	0	0	0	0	0	0	0
0	0	1	0	0	0		0	0	0	0	0	0	0		0	0	0	0	0		2	1					0	1	0		1	1	1	0	0	0	0	0	0	0	0	0	0	0	0	0	0	0	0
0	0	0	0	0	0		0	0	0	0	0	0	0		0	0	0	0	0		2	3			15	5	2	1	0		1	1	2	0	0	0	0	0	0	0	0	0	0	0	0	0	0	0	0
0	0	0	0	0	0		0	0	0	0	0	0	0		0	0	0	0	0		3	2	10	10			2	3	2	8	1	4	2	0	0	0	0	0	0	0	0	0	0	0	0	0	0	0	0
0	0	0	0	0	0		0	0	0	0	0	0	0		0	0	1	0	0		2	1					0	1	0		1	4	3	0	0	0	0	0	0	0	0	0	0	0	0	0	0	0	0
0	0	0	0	0	0		0	0	0	0	0	0	0		0	0	0	0	0		2	1					0	1	0		1	1	2	0	0	0	0	0	0	0	0	0	0	0	0	0	0	0	0
0	0	0	0	0	0		1	0	0	0	0	0	0		0	1	0	0	0		3	3			25	20	1	2	1	3	3	2	3	0	0	0	0	0	0	0	0	0	0	0	0	0	0	0	0
0	0	0	0	0	0	0	0	0	0	0	0	0	0	0	0	0	0	0	0	0	2	1						2		4	3	4	7
0	0	0	0	0	0		0	0	0	0	0	0	0		0	0	0	0	0		3	1					0	3	2	2	1	5	8	0	0	0	0	0	0	0	0	0	0	0	0	0	0	0	0
0	0	0	0	0	0		0	0	0	0	0	0	0		0	0	0	0	0		2	3			3	5	2	2	1	8	2	6	6	0	0	0	0	0	0	0	0	0	0	0	0	0	0	0	0
0	0	0	0	0	0		0	0	0	0	0	0	0		0	0	1	0	0		2	3			20	10	2	3	1	4	4	4	5	0	0	0	0	0	0	0	0	0	0	0	0	0	0	0	0
0	0	0	0	0	0		0	0	0	0	0	0	0		0	0	0	0	0		3	1					0	7	2	3	1	2	4	0	0	0	0	0	0	0	0	0	0	0	0	0	0	0	0
0	0	1	0	0	0		0	0	0	1	0	0	0		0	0	0	0	0		3	1					0	3	1	1	4	4	4	0	0	0	0	0	0	0	0	0	0	0	0	0	0	0	0
0	0	0	0	0	0		0	0	0	0	0	0	0		0	1	0	0	0		2	1					0	3	1	4	3	3	1	0	0	0	0	0	0	0	0	0	0	0	0	0	0	0	0
0	0	0	0	0	0		0	0	0	0	0	0	0		0	0	0	0	0		2	3			4	5	2	3	1	5	2	2	8	0	0	0	0	0	0	0	0	0	0	0	0	0	0	0	0
0	0	0	0	0	0		0	0	0	0	0	0	0		0	0	0	0	0		2	1					0	3	1	10	1	3	4	0	0	0	0	0	0	0	0	0	0	0	0	0	0	0	0
0	0	0	0	0	0		0	0	0	0	0	0	0		0	0	0	0	0		2	1					0	1	0		1	1	1	0	0	0	0	0	0	0	0	0	0	0	0	0	0	0	0
0	0	0	0	0	0		0	0	0	1	1	0	0		0	0	0	0	0		3	2	40	10			0	1	0		1	1	1	0	0	0	0	1	1	1	1	1	0	0	0	0	0	0	0
0	0	0	0	0	0		0	0	0	0	0	0	0		0	0	0	0	0		3	1					0	1	0		1	1	1	0	0	0	0	0	0	0	0	0	0	0	0	0	0	0	0
0	0	0	0	0	0		0	0	0	0	0	0	0		0	0	0	0	0		2	1					0	1	0		3	3	3	0	0	0	0	0	0	0	0	0	0	0	0	0	0	0	0
0	0	0	0	0	0		0	0	0	0	0	0	0		0	0	0	0	0		3	1					0	2	1	5	1	1	3	0	0	0	0	0	0	0	0	0	0	0	0	0	0	0	0
0	0	0	0	0	0		0	0	0	0	0	0	0		0	1	0	0	0		2	1					0	1	0		2	1	3	0	0	0	0	0	0	0	0	0	0	0	0	0	0	0	0
0	0	0	0	0	0		0	0	0	0	0	0	0		0	0	0	0	0		2	2	20	20			2	3	1	10	2	2	6	0	0	0	0	0	0	0	0	0	0	0	0	0	0	0	0
0	0	0	0	0	0		0	0	0	0	0	0	0		0	0	1	1	0		3	1					0	4	1	10	1	6	8	0	0	0	0	0	0	0	0	0	0	0	0	0	0	0	0
0	0	0	0	0	0		0	0	0	0	0	0	0		0	0	0	0	0		3	1					0	1	0		1	1	3	0	0	0	0	0	0	0	0	0	0	0	0	0	0	0	0
0	0	0	0	0	0		0	0	0	0	0	0	0		0	0	0	0	0		2	2	15	10			1	1	0		1	3	5	0	0	0	0	0	0	0	0	0	0	0	0	0	0	0	0
0	0	0	0	0	0		1	0	0	0	0	0	0		1	0	0	0	0		2	2	10	10			2	2	2	2	1	1	1	0	0	0	0	0	0	0	0	0	0	0	0	0	0	0	0
0	0	0	0	0	0		1	0	0	0	0	0	0		0	0	0	1	0		3	1					0	1	0		4	4	3	0	0	0	0	0	0	0	0	0	0	0	0	0	0	0	0
0	0	0	0	0	1		0	0	0	0	0	0	0		0	0	0	0	0		2	1					0	1	0		1	1	1	0	0	0	0	0	0	0	0	0	0	0	0	0	0	0	0
0	0	0	0	0	0		0	0	0	0	0	0	0		0	0	0	0	0		2	1					0	1	0		2	3	8	0	0	0	0	0	0	0	0	0	0	0	0	0	0	0	0
0	0	0	0	0	0		0	0	0	0	0	0	0		0	0	0	0	0		2	1					0	1	0		2	3	4	0	0	0	0	0	0	0	0	0	0	0	0	0	0	0	0
0	0	0	0	0	0		0	0	0	0	0	0	0		0	0	0	0	0		3	3			15	3	2	1	0		1	1	1	0	0	0	0	0	0	0	0	0	0	0	0	0	0	0	0
0	0	0	0	0	0	0	0	0	0	0	0	0	0	0	0	0	0	0	0	0	2	3			2	15		2		8	2	2	8
0	0	0	1	0	0		0	0	0	0	1	0	0		0	0	0	0	0		1	2	15	10			2	1	0		1	2	4	0	0	0	0	0	0	0	0	0	0	0	0	0	0	0	0
0	0	0	0	0	0		0	0	0	0	0	0	0		0	0	0	0	0		3	1					0	2	2	2	1	1	1	0	0	0	0	0	0	0	0	0	0	0	0	0	0	0	0
0	0	0	1	0	0		0	0	0	0	0	0	0		0	0	0	0	0		2	1					0	2	2	2	3	2	1	2	2	1	1	0	0	0	0	0	0	0	0	0	0	0	0
0	0	0	0	0	0	0	0	0	0	0	0	0	0	0	0	0	0	0	0	0	3	1					0	1	0	10	1	1	2	0	0	0	0	0	0	0	0	0	0	0	0	0	0	0	0
0	0	0	0	0	0		0	0	0	0	0	0	0		0	0	0	0	0		3	1					0	2	1	1	2	1	8	0	0	0	0	0	0	0	0	0	0	0	0	0	0	0	0
0	0	0	0	0	0		0	0	0	0	0	0	0		0	0	0	0	0		2	2	30	20			2	6	1	5	1	1	1	0	0	0	0	0	0	0	0	0	0	0	0	0	0	0	0
0	0	0	0	0	0		0	0	0	0	0	0	0		0	0	0	1	0		2	1					0	3	1	1	8	1	2	0	0	0	0	0	0	0	0	0	0	0	0	0	0	0	0
0	0	0	0	0	0		0	0	0	0	0	0	0		0	0	0	0	0		2	1					0	2	1	2	2	3	6	0	0	0	0	0	0	0	0	0	0	0	0	0	0	0	0
0	0	0	0	0	0		0	0	0	0	0	0	0		0	0	0	0	0		2	3			1	15	1	2	1	5	1	1	6	0	0	0	0	0	0	0	0	0	0	0	0	0	0	0	0
0	0	0	0	0	0		0	0	0	0	0	0	0		0	0	0	0	0		3	1					0	2	1	8	1	1	2	0	0	0	0	0	0	0	0	0	0	0	0	0	0	0	0
0	0	0	0	0	0		0	0	0	0	0	0	0		0	0	0	1	0		2	2	26	15			2	2	1	15	1	4	2	0	0	0	0	0	0	0	0	0	0	0	0	0	0	0	0
0	0	1	0	0	0		0	0	0	1	0	0	0		0	0	0	1	0		2	3			50	20	0	1	0		1	1	1	0	0	0	0	0	0	0	0	0	0	0	0	0	0	0	0
0	0	0	0	0	0		0	0	0	0	0	0	0		0	0	0	0	1		1	1					0	4	2	5	1	2	5	0	0	0	0	0	0	0	0	0	0	0	0	0	0	0	0
0	0	0	0	0	0		0	0	0	0	0	0	0		0	0	0	0	1		3	1					0	2	1	5	1	1	6	0	0	0	0	0	0	0	0	0	0	0	0	0	0	0	0
0	0	0	0	0	0		0	0	0	0	0	0	0		0	0	0	0	0		2	1					0	2	1	7	1	1	2	0	0	0	0	0	0	0	0	0	0	0	0	0	0	0	0
0	0	0	0	0	0		0	0	0	0	0	0	0		0	0	0	0	0		2	3			35	20	2	4	1	7	1	1	3	0	0	0	0	0	0	0	0	0	0	0	0	0	0	0	0
0	0	0	0	0	0		0	0	0	0	0	0	0		0	0	0	0	0		2	2	10	20			2	3	1	5	2	2	2	0	0	0	0	0	0	0	0	0	0	0	0	0	0	0	0
0	0	0	0	0	0		0	0	0	0	0	0	0		0	0	0	0	0		3	3			25	20	1	2	2	2	4	3	4	0	0	0	0	0	0	0	0	0	0	0	0	0	0	0	0
0	0	0	0	0	0		0	0	0	0	0	0	0		0	0	0	0	0		2	2					0	2	1	7	3	3	4	0	0	0	0	0	0	0	0	0	0	0	0	0	0	0	0
0	0	0	0	0	0		0	0	0	0	0	0	0		0	0	0	0	0		2	1					0	2	1	5	2	2	1	0	0	0	0	0	0	0	0	0	0	0	0	0	0	0	0
0	0	0	0	0	0		0	0	0	0	0	0	0		0	0	0	0	0		2	2	15	15			1	4	1	20	8	8	8	0	0	0	0	0	0	0	0	0	0	0	0	0	0	0	0
0	0	0	0	0	0	0	0	0	0	0	0	0	0	0	0	0	0	1	1	0	2	3			16	12		3	1	20	1	1	2	1	1	1	1	0	0	0	0	0	0	0	0	0	0	0	0
0	0	0	0	0	0		0	0	0	0	0	0	0		0	0	0	0	0		2	1					0	2	2	2	3	3	8	0	0	0	0	0	0	0	0	0	0	0	0	0	0	0	0
0	0	0	0	0	0		0	0	0	0	0	0	0		0	0	0	0	0		2	1					0	1	1	2	1	1	4	0	0	0	0	0	0	0	0	0	0	0	0	0	0	0	0
0	0	0	0	0	0		0	0	0	0	0	0	0		0	1	0	0	0		2	2	5	7			2	4	1	20	1	1	6	0	0	0	0	0	0	0	0	0	0	0	0	0	0	0	0
0	0	0	0	0	0		0	0	0	0	0	0	0		0	0	0	0	0		3	1					0	1	0		4	4	4	0	0	0	0	0	0	0	0	0	0	0	0	0	0	0	0
0	0	0	0	0	0		0	0	0	0	0	0	0		0	0	0	1	0		2	1					0	1	0		7	0	6	0	0	0	0	0	0	0	0	0	0	0	0	0	0	0	0
0	0	0	0	0	0		0	0	0	0	0	0	0		0	0	0	0	0		2	1					0	3	1	1	1	1	2	0	0	0	0	0	0	0	0	0	0	0	0	0	0	0	0
0	0	0	0	0	0		0	0	0	0	0	0	0		0	0	0	0	0		2	3			7	4	2	2	1	10	1	2	8	0	0	0	0	0	0	0	0	0	0	0	0	0	0	0	0
0	0	0	0	0	0		0	0	0	0	0	0	0		0	0	0	1	0		2	2	30	50			2	5	1	10	1	3	3	0	0	0	0	0	0	0	0	0	0	0	0	0	0	0	0
0	0	0	0	0	0		0	0	0	0	0	0	0		0	1	1	1	0		3	1					0	2	2	2	1	1	3	1	1	1	1	0	0	0	0	0	0	0	0	0	0	0	0
0	0	0	0	0	0		0	0	0	0	0	0	0		0	0	0	0	0		2	1					0	1	0		8	8	8	0	0	0	0	0	0	0	0	0	0	0	0	0	0	0	0
0	0	0	0	0	0		0	0	0	0	0	0	0		0	0	0	0	0		1	2	7	20			2	4	6	10	3	2	4	0	0	0	0	0	0	0	0	0	0	0	0	0	0	0	0
0	0	1	0	0	0		0	0	0	1	0	0	0		0	1	0	0	0		3	1					0	3	1	1	1	1	8	0	0	0	0	0	0	0	0	0	0	0	0	0	0	0	0
0	0	1	0	0	0		0	0	0	1	0	0	0		0	0	0	0	0		3	2	30	20			2	1	0		1	5	8	0	0	0	0	0	0	0	0	0	0	0	0	0	0	0	0
0	0	0	0	0	0		0	0	0	0	0	0	0		0	0	1	1	0		2	1					0	4	2	2	3	3	4	0	0	0	0	0	0	0	0	0	0	0	0	0	0	0	0
0	0	0	0	0	0		0	0	0	0	0	0	0		0	0	0	0	0		2	2	10	4			2	3	1	6	1	1	6	0	0	0	0	0	0	0	0	0	0	0	0	0	0	0	0
0	0	1	0	0	0		0	0	0	1	0	0	0		0	1	0	0	0		2	1					0	1	0		1	5	8	0	0	0	0	0	0	0	0	0	0	0	0	0	0	0	0
0	0	0	0	0	0		0	0	0	0	0	0	0		0	0	0	0	0		2	1					0	1	0		1	1	8	0	0	0	0	0	0	0	0	0	0	0	0	0	0	0	0
0	0	0	0	0	0		0	0	0	0	0	0	0		0	0	0	0	0		2	1					0	1	0		1	3	6	0	0	0	0	0	0	0	0	0	0	0	0	0	0	0	0
0	0	0	0	0	0	0	0	0	0	0	0	0	0	0	0	0	0	1	0	0	2	1					0	2	0	1	1	1	8	0	0	0	0	0	0	0	0	0	0	0	0	0	0	0	0
0	0	1	0	0	0		0	0	0	1	0	0	0		0	0	0	0	1		2	3			20	15	1	4	1	6	1	1	4	0	0	0	0	0	0	0	0	0	0	0	0	0	0	0	0
0	0	0	1	0	0		0	0	0	0	1	0	0		0	0	0	1	1		3	1					0	1	0		1	1	6	0	0	0	0	0	0	0	0	0	0	0	0	0	0	0	0
0	0	0	0	0	0		0	0	0	0	0	0	0		0	0	0	0	0		3	1					0	1	0		1	1	6	0	0	0	0	0	0	0	0	0	0	0	0	0	0	0	0
0	0	0	0	0	0		0	0	0	1	0	0	0		0	0	0	0	0		3	1					0	1	0		1	1	1	0	0	0	0	0	0	0	0	0	0	0	0	0	0	0	0
0	0	0	0	0	0	0	0	0	0	0	0	0	0	0	0	0	0	0	0	1	2	3			10	10		3		7	2	2	2
0	0	0	0	0	0		0	0	0	0	0	0	0		0	1	0	0	0		2	3			30	15	2	3	1	12	1	1	1	0	0	0	0	0	0	0	0	0	0	0	0	0	0	0	0
0	0	0	0	0	0		1	0	0	0	0	0	0		1	0	0	0	0		1	1					0	1	0		1	1	6	0	0	0	0	0	0	0	0	0	0	0	0	0	0	0	0
0	0	0	0	0	0		0	0	0	0	0	0	0		0	0	0	0	0		3	3			20	15	2	1	0		1	1	6	0	0	0	0	0	0	0	0	0	0	0	0	0	0	0	0
0	0	0	0	0	0		0	0	0	0	0	0	0		0	0	0	0	0		2	2	1	10			2	3	1	10	2	1	8	0	0	0	0	0	0	0	0	0	0	0	0	0	0	0	0
0	0	0	0	0	0	0	0	0	0	0	0	0	0	0	0	0	0	0	0	0	2	1						4		15	1	2	5
0	0	0	0	0	0		0	0	0	0	0	0	0		0	0	0	0	0		2	1					0	1	0		1	1	8	0	0	0	0	0	0	0	0	0	0	0	0	0	0	0	0
0	0	0	0	0	0		0	0	0	0	0	0	0		0	0	0	0	0		2	1					0	1	0		1	1	4	0	0	0	0	0	0	0	0	0	0	0	0	0	0	0	0
0	0	0	0	0	0		0	0	0	0	0	0	0		0	0	0	0	0		2	3			24	12	2	2	2	6	4	4	5	0	0	0	0	0	0	0	0	0	0	0	0	0	0	0	0
0	0	0	0	0	0	0	0	0	0	0	0	0	0	0	0	0	0	0	0	0	2	1						1	0		1	4	8	2	1	3	3	0	0	0	0	0	0	0	0	0	0	0	0
0	0	0	0	0	0	0	0	0	0	0	0	0	0	0	0	0	0	0	0	0	2	1						1	0		1	1	1	1	1	1	1	0	0	0	0	0	0	0	0	0	0	0	0
0	0	0	0	0	0	0	0	0	0	0	0	0	0	0	0	0	0	0	0	0	3	1						2	1	7	1	1	1	1	1	1	1	0	0	0	0	0	0	0	0	0	0	0	0
0	0	0	0	0	0	0	1	0	0	0	0	0	0	0	1	0	0	0	0	0	3	2	25	15				2	2	5	8	8	6	1	1	1	1	0	0	0	0	0	0	0	0	0	0	0	0
0	0	0	0	0	0	0	0	0	0	0	0	0	0	0	0	0	0	0	0	0	2	1						1	0		2	2	8	1	1	1	1	0	0	0	0	0	0	0	0	0	0	0	0
0	0	0	0	0	0	0	0	0	0	0	0	0	0	0	0	0	0	1	0	1	2	1						1	0		2	2	3	2	1	1	2	0	0	0	0	0	0	0	0	0	0	0	0
0	0	0	0	0	0	0	1	0	0	0	0	0	0	0	1	0	0	0	0	0	2	1						2	2	1	1	1	1	1	2	1	1	0	0	0	0	0	0	0	0	0	0	0	0
0	0	0	0	0	0	0	0	0	0	0	0	0	0	0	0	0	0	0	0	0	2	1						3	6	6	1	1	1	3	3	3	3	0	0	0	0	0	0	0	0	0	0	0	0
0	0	0	0	0	0	0	0	0	0	0	0	0	0	0	0	0	0	0	0	0	2	1						1	0		1	1	7	2	1	1	1	0	0	0	0	0	0	0	0	0	0	0	0
0	0	0	0	0	0	0	0	0	0	0	0	0	0	0	0	0	0	0	0	0	3	1						3	2	8	2	2	8	2	3	3	1	0	0	0	0	0	0	0	0	0	0	0	0
0	0	0	0	0	0	0	0	0	0	0	0	0	0	0	0	0	0	0	0	0	3	1						2	2	4	1	1	6	1	1	1	1	0	0	0	0	0	0	0	0	0	0	0	0
0	0	0	0	0	0	0	0	0	0	0	0	0	0	0	0	0	0	0	0	0	2	1						1	0		1	1	1	1	1	1	1	0	0	0	0	0	0	0	0	0	0	0	0
0	0	0	0	0	0	0	0	0	0	0	0	0	0	0	0	0	0	0	0	0	3	1						1	0		1	2	5	2	1	2	1	0	0	0	0	0	0	0	0	0	0	0	0
0	0	0	0	0	0	0	0	0	0	0	0	0	0	0	0	0	0	0	0	0	2	1						1	0		3	4	4	1	1	1	1	0	0	0	0	0	0	0	0	0	0	0	0
0	0	0	0	0	0	0	0	0	0	0	0	0	0	0	0	0	0	0	0	0	2	2	6	10				2	1	4	2	2	6	1	1	1	1	0	0	0	0	0	0	0	0	0	0	0	0
0	0	0	0	0	0	0	0	0	0	0	0	0	0	0	0	0	0	0	0	0	2	1						3	2	3	2	2	1	1	1	1	1	0	0	0	0	0	0	0	0	0	0	0	0
0	0	0	0	0	0	0	0	0	0	0	0	0	0	0	0	0	0	0	0	0	3	1						1	0		1	1	8	1	1	1	1	0	0	0	0	0	0	0	0	0	0	0	0
0	0	0	0	0	0	0	0	0	0	0	0	0	0	0	0	0	0	1	0	0	3	1						1	0		1	1	4	2	2	3	3	0	0	0	0	0	0	0	0	0	0	0	0
0	0	0	0	0	0	0	0	0	0	0	0	0	0	0	0	0	0	0	0	1	3	1						1	0		1	1	1	3	2	3	2	0	0	0	0	0	0	0	0	0	0	0	0
0	0	0	0	0	0	0	0	0	0	0	0	0	0	0	0	0	0	1	1	0	2	1						1	0		1	1	1	2	1	2	1	0	0	0	0	0	0	0	0	0	0	0	0
0	0	0	0	0	0	0	0	0	0	0	0	0	0	0	0	0	0	0	0	0	3	1						1	0		1	1	1	1	1	1	1	0	0	0	0	0	0	0	0	0	0	0	0
0	0	0	0	0	0	0	0	0	0	0	0	0	0	0	0	0	0	0	0	0	3	1						1	0		1	1	1	2	1	2	2	0	0	0	0	0	0	0	0	0	0	0	0
0	0	0	0	0	0	0	0	0	0	0	0	0	0	0	0	0	0	0	0	0	2	1						2	1	1	6	6	6	2	3	2	2	0	0	0	0	0	0	0	0	0	0	0	0
0	0	0	0	0	0	0	0	0	0	0	0	0	0	0	0	0	0	1	1	1	2	1						2		5	3	2	6
0	0	0	0	0	0	0	0	0	0	0	0	0	0	0	0	0	0	0	0	0	2	1						2		1	3	1	3
0	0	0	0	0	0		0	0	0	0	0	0	0		0	0	0	0	0		3	0					0	0	0		4	3	3	0	0	0	0	0	0	0	0	0	0	0	0	0	0	0	0
0	0	0	0	0	0		0	0	0	0	0	0	0		0	0	0	0	0		3	1					0	1	0		1	1	1	0	0	0	0	0	0	0	0	0	0	0	0	0	0	0	0
0	0	0	0	0	0		0	0	0	0	0	0	0		0	0	0	0	0		0	1					0	1	1	3	7	7	7	0	0	0	0	0	0	0	0	0	0	0	0	0	0	0	0
0	0	0	0	0	0		0	0	0	0	0	0	0		0	0	0	0	0		0	0	25	40			0	0	0	0	3	3	4	0	0	0	0	0	0	0	0	0	0	0	0	0	0	0	0
0	0	0	0	0	0		0	0	0	0	0	0	0		0	0	0	0	0		2	1					0	1	0		4	4	6	0	0	0	0	0	0	0	0	0	0	0	0	0	0	0	0
0	0	1	1	0	0		1	0	0	1	1	0	0		1	0	0	0	0		3	1					0	1	0		1	1	1	0	0	0	0	0	0	0	0	0	0	0	0	0	0	0	0
0	0	1	0	0	0		0	0	0	1	0	0	0		0	0	0	1	1		1	2	10	20			2	1	0		4	4	4	0	0	0	0	0	0	0	0	0	0	0	0	0	0	0	0
0	0	0	0	0	0		0	0	0	0	0	0	0		0	0	0	1	0		3	0					0	1	0		4	4	4	0	0	0	0	0	0	0	0	0	0	0	0	0	0	0	0
0	0	0	0	0	1		0	0	0	0	0	0	0		0	0	0	0	0		2	2	25	20			2	5	1	7	1	1	3	0	0	0	0	0	0	0	0	0	0	0	0	0	0	0	0
0	0	0	0	0	0		0	0	0	0	0	0	0		0	0	1	0	0		3	1					0	2	1	7	4	4	4	0	0	0	0	0	0	0	0	0	0	0	0	0	0	0	0
0	0	0	0	0	0		0	0	0	0	0	0	0		0	0	0	0	0		2	3			15	20	2	2	1	7	1	5	3	0	0	0	0	0	0	0	0	0	0	0	0	0	0	0	0
0	0	0	0	0	0		0	0	0	0	0	0	0		0	0	0	0	0		0	1					0	1	1	1	2	3	3	0	0	0	0	0	0	0	0	0	0	0	0	0	0	0	0
0	0	1	0	0	0		0	0	0	0	0	0	0		0	0	0	0	0		0	0					0	8	0		3	3	4	0	0	0	0	0	0	0	0	0	0	0	0	0	0	0	0
0	0	0	0	0	0		1	0	0	0	0	0	0		1	0	0	0	0		2	3			40		0	1	0		1	1	1	0	0	0	0	0	0	0	0	0	0	0	0	0	0	0	0
1	0	1	0	0	0		0	0	0	1	0	0	0		0	0	0	1	0		2	2	20	20			2	1	0		1	1	2	0	0	0	0	0	0	0	0	0	0	0	0	0	0	0	0
0	0	0	1	0	0		0	0	0	0	1	0	0		0	0	0	0	1		2	1					0	1	0		3	3	3	0	0	0	0	0	0	0	0	0	0	0	0	0	0	0	0
0	0	1	0	0	0		0	0	0	1	0	0	0		0	0	0	0	0		3	1					0	1	0		1	1	1	0	0	0	0	0	0	0	0	0	0	0	0	0	0	0	0
0	0	0	0	0	0		0	0	0	0	0	0	0		0	0	0	0	0		1	0					2	4	1		2	0	3	0	0	0	0	0	0	0	0	0	0	0	0	0	0	0	0
0	0	0	0	0	1		0	0	0	0	0	0	0		0	0	0	0	0		3	0					0	4	1	7	4	3	3	0	0	0	0	0	0	0	0	0	0	0	0	0	0	0	0
0	0	0	0	0	0		0	0	0	0	0	0	0		0	0	0	0	0		3	2	33	30			0	6	1	15	1	1	1	0	0	0	0	0	0	0	0	0	0	0	0	0	0	0	0
0	0	0	0	0	0		0	0	0	1	0	0	0		0	0	0	0	0		0	1					0	0	0		0	0	0	0	0	0	0	0	0	0	0	0	0	0	0	0	0	0	0
0	0	0	0	0	0		1	0	0	0	0	0	0		1	0	0	0	0		3	1					0	0	1	4	1	0	0	0	0	0	0	0	0	0	0	0	0	0	0	0	0	0	0
0	0	0	0	0	0		0	0	0	0	0	0	0		0	0	0	0	0		1	0					0	0	0		0	0	0	0	0	0	0	0	0	0	0	0	0	0	0	0	0	0	0
0	0	0	0	0	0		0	0	0	0	0	0	0		0	0	0	0	0		0	0					0	0	0		1	1	1	0	0	0	0	0	0	0	0	0	0	0	0	0	0	0	0
0	0	1	0	1	0		0	0	0	1	0	1	0		0	0	0	0	0		2	2					0	3	1	10	0	0	0	0	0	0	0	2	1	1	1	1	1	1	1	1	1	1	1
0	0	0	0	0	0		0	0	0	0	0	0	0		0	0	0	0	0		2	1					0	1	0		2	7	3	0	0	0	0	0	0	0	0	0	0	0	0	0	0	0	0
0	0	0	0	0	0		0	0	0	0	0	0	0		0	0	0	0	0		2	3			30	20	2	1	0		1	1	1	0	0	0	0	0	0	0	0	0	0	0	0	0	0	0	0
0	0	0	0	0	0		0	0	0	0	0	0	0		0	0	0	0	0		2	2	20	20			2	3	1	7	2	2	5	0	0	0	0	0	0	0	0	0	0	0	0	0	0	0	0
0	1	0	0	0	0		0	0	1	0	0	0	0		0	0	0	0	0		2	3			60	20	2	4	1	4	3	1	8	0	0	0	0	0	0	0	0	0	0	0	0	0	0	0	0
0	0	0	0	0	0		1	0	0	0	0	0	0		1	0	0	0	0		0	3			50	17	2	1	6		1	1	1	0	0	0	0	0	0	0	0	0	0	0	0	0	0	0	0
0	0	0	0	0	0		0	0	0	0	0	0	0		0	0	0	0	0		2	1					0	1	0		0	3	4	0	0	0	0	0	0	0	0	0	0	0	0	0	0	0	0
0	0	1	0	0	0		0	0	0	1	0	0	0		0	0	0	1	0		3	2	15	50			0	3	1	10	7	7	7	0	0	0	0	0	0	0	0	0	0	0	0	0	0	0	0
0	1	0	0	0	0		0	0	1	0	0	0	0		0	0	0	0	0		2	1					0	4	1	3	3	3	3	0	0	0	0	0	0	0	0	0	0	0	0	0	0	0	0
0	0	0	0	0	0		0	0	0	0	0	0	0		0	0	0	0	0		0	2	30	20			0	4	1	14	1	1	1	0	0	0	0	0	0	0	0	0	0	0	0	0	0	0	0
0	0	0	1	0	0		0	0	1	1	0	0	0		0	0	1	0	0		0	0	3				2	0	0		6	6	7	0	0	0	0	0	0	0	0	0	0	0	0	0	0	0	0
0	0	0	0	0	0		0	0	0	0	0	0	0		0	1	0	0	0		0	0	30	20			0	2	1	3	0	0	0	0	0	0	0	0	0	0	0	0	0	0	0	0	0	0	0
0	1	1	1	1	0		1	0	0	0	0	0	0		0	0	0	1	1		2	2	8	15			0	3	1	7	3	4	4	0	0	0	0	0	0	0	0	0	0	0	0	0	0	0	0
0	0	0	0	0	0		0	0	0	0	0	0	0		0	0	0	0	0		2	1					0	1	0		1	1	1	0	0	0	0	0	0	0	0	0	0	0	0	0	0	0	0
0	0	0	0	0	0		0	0	0	1	0	0	0		0	0	0	0	0		3	2	1	5			2	3	2	5	3	0	8	0	0	0	0	0	0	0	0	0	0	0	0	0	0	0	0
0	0	1	0	0	0		0	0	0	1	0	0	0		0	0	0	0	0		3	0	35	30	35	30	2	6	4	10	2	2	4	0	0	0	0	0	0	0	0	0	0	0	0	0	0	0	0
0	0	1	0	0	0		0	0	0	1	0	0	0		0	0	0	0	0		2	2	20				0	8	1	7	0	0	8	0	0	0	0	0	0	0	0	0	0	0	0	0	0	0	0
0	0	1	0	0	0		0	0	0	1	0	0	0		0	0	0	0	0		0	2					0	7	1		1	1	1	0	0	0	0	0	0	0	0	0	0	0	0	0	0	0	0
0	0	0	0	0	0		0	0	0	0	0	0	0		0	0	0	1	0		3	1					0	1	1	4	2	0	1	0	0	0	0	0	0	0	0	0	0	0	0	0	0	0	0
0	0	0	0	0	0		1	0	0	0	0	0	0		1	0	0	0	0		0	2	30	20			2	1	0		3	3	2	0	0	0	0	0	0	0	0	0	0	0	0	0	0	0	0
0	0	0	0	0	0		0	0	0	0	0	0	0		0	0	0	0	0		3	1					0	1	0		1	1	1	0	0	0	0	0	0	0	0	0	0	0	0	0	0	0	0
0	0	0	0	0	0		0	0	0	0	0	0	0		0	0	0	0	0		2	1					0	1	4	2	0	7	6	0	0	0	0	0	0	0	0	0	0	0	0	0	0	0	0
0	0	0	0	0	0		0	0	0	0	0	0	0		0	0	1	0	0		1	2	15	15			0	3	4	2	2	2	2	0	0	0	0	0	0	0	0	0	0	0	0	0	0	0	0
0	0	0	0	0	0		0	0	0	0	0	0	0		0	0	0	0	0		2	1					0	2	2	2	1	1	7	0	0	0	0	0	0	0	0	0	0	0	0	0	0	0	0
0	0	0	0	0	0		0	0	0	0	0	0	0		0	0	0	0	0		3	3			10	20	1	1	0		6	6	6	0	0	0	0	0	0	0	0	0	0	0	0	0	0	0	0
0	0	1	1	0	0		0	0	0	1	1	0	0		0	0	0	0	0		2	2	20	20			0	1	0		8	8	8	0	0	0	0	0	0	0	0	0	0	0	0	0	0	0	0
0	0	0	0	0	0		0	0	0	0	0	0	0		0	0	0	0	0		2	1					0	1	0		1	1	1	0	0	0	0	0	0	0	0	0	0	0	0	0	0	0	0
0	0	0	0	0	0		0	0	0	0	0	0	0		0	0	0	0	0		2	1					0	1	0		2	2	2	1	1	1	1	0	0	0	0	0	0	0	0	0	0	0	0
0	0	0	0	0	0		0	0	0	0	0	0	0		0	0	0	0	0		2	1					0	2	1	1	2	0	8	0	0	0	0	0	0	0	0	0	0	0	0	0	0	0	0
0	0	0	0	0	0		0	0	0	0	0	0	0		0	0	0	0	0		2	1					0	2	1	1	1	2	2	0	0	0	0	0	0	0	0	0	0	0	0	0	0	0	0
0	0	1	0	0	0		0	0	0	1	0	0	0		0	0	0	0	0		0	2	30	40			0	1	0		0	0	0	0	0	0	0	0	0	0	0	0	0	0	0	0	0	0	0
0	0	0	0	0	0		0	0	0	0	0	0	0		0	0	0	0	0		2	1					0	1	0		4	4	4	0	0	0	0	0	0	0	0	0	0	0	0	0	0	0	0
0	0	0	0	0	0		0	0	0	0	0	0	0		0	0	0	0	0		2	1					0	0	0		1	1	1	0	0	0	0	0	0	0	0	0	0	0	0	0	0	0	0
0	0	0	0	0	0		0	0	0	0	0	0	0		0	0	0	1	0		2	1					0	1	0		1	5	8	0	0	0	0	0	0	0	0	0	0	0	0	0	0	0	0
0	0	1	0	0	0		0	0	0	1	0	0	0		0	0	0	0	0		0	3			30	10	0	8	1	15	1	1	1	0	0	0	0	0	0	0	0	0	0	0	0	0	0	0	0
0	0	1	0	0	0		0	0	0	1	0	0	0		0	0	0	1	1		0	1					0	1	0		0	0	3	0	0	0	0	0	0	0	0	0	0	0	0	0	0	0	0
0	0	0	0	0	0		0	0	0	0	0	0	0		0	0	0	0	0		2	1					0	2	2	2	1	1	1	0	0	0	0	0	0	0	0	0	0	0	0	0	0	0	0
0	0	0	0	0	0		0	0	0	0	0	0	0		0	0	0	1	0		0	1					0	2	2	7	1	1	1	0	0	0	0	0	0	0	0	0	0	0	0	0	0	0	0
0	0	0	0	0	1		1	0	0	0	0	0	0		0	1	0	0	0		0	3				15	2	1	0		1	5	5	0	0	0	0	0	0	0	0	0	0	0	0	0	0	0	0
0	0	0	0	0	0		0	0	0	0	0	0	0		0	1	0	1	1		3	0					0	0	0		1	1	1	0	0	0	0	0	0	0	0	0	0	0	0	0	0	0	0
0	0	0	0	0	0		0	0	0	0	0	0	0		0	0	0	0	0		3	2	15	30			2	5	1	6	0	0	5	0	0	0	0	0	0	0	0	0	0	0	0	0	0	0	0
0	0	0	0	0	0		0	0	0	0	0	0	0		0	0	0	0	0		3	3			30	10	0	1	0		0	0	0	0	0	0	0	0	0	0	0	0	0	0	0	0	0	0	0
0	0	0	1	0	0		0	0	0	0	0	0	0		0	0	0	0	0		0	0					0	0	0		0	0	0	0	0	0	0	0	0	0	0	0	0	0	0	0	0	0	0
0	0	1	0	0	0		0	0	0	1	0	0	0		0	0	0	0	0		3	1					0	1	0		4	4	4	0	0	0	0	0	0	0	0	0	0	0	0	0	0	0	0
0	1	0	1	0	0		0	0	1	0	1	0	0		0	0	0	0	0		2	2	30	20			2	1	0		1	1	1	0	0	0	0	0	0	0	0	0	0	0	0	0	0	0	0
0	0	0	0	0	0		0	0	0	0	0	0	0		0	0	0	0	0		2	1					0	1	0		1	1	1	0	0	0	0	0	0	0	0	0	0	0	0	0	0	0	0
0	0	0	1	0	0		0	0	0	0	1	0	0		0	0	0	0	0		0	2	15	5			0	0	1	10	2	0	0	0	0	0	0	0	0	0	0	0	0	0	0	0	0	0	0
0	0	1	1	0	0		0	0	0	1	1	0	0		0	0	0	0	0		2	1					0	0	0		0	2	2	0	0	0	0	0	0	0	0	0	0	0	0	0	0	0	0
0	0	1	0	0	0		0	0	0	1	0	0	0		0	0	0	0	0		2	1					0	1	0		2	3	3	0	0	0	0	0	0	0	0	0	0	0	0	0	0	0	0
0	0	1	1	0	0		1	0	0	1	1	0	0		1	0	0	0	1		3	1					0	1	0		3	3	3	0	0	0	0	0	0	0	0	0	0	0	0	0	0	0	0
0	0	1	0	0	0		0	0	0	1	0	0	0		0	0	0	0	0		2	1					0	4	1	3	8	0	0	0	0	0	0	0	0	0	0	0	0	0	0	0	0	0	0
0	0	0	0	0	0		0	0	0	0	0	0	0		0	0	0	0	1		2	1					0	1	0		1	1	1	0	0	0	0	0	0	0	0	0	0	0	0	0	0	0	0
0	0	0	0	0	0		0	0	0	0	0	0	0		0	1	0	0	0		0	0					0	1	1	5	2	2	2	0	0	0	0	0	0	0	0	0	0	0	0	0	0	0	0
0	0	1	0	0	0		0	0	0	0	0	0	0		0	0	0	1	0		2	0					2	4	1	3	1	2	3	0	0	0	0	0	0	0	0	0	0	0	0	0	0	0	0
0	0	0	0	0	0		0	0	0	0	0	0	0		0	0	0	0	0		1	2	4				2	0	4		0	0	4	0	0	0	0	0	0	0	0	0	0	0	0	0	0	0	0
0	0	1	0	0	0		0	0	0	0	0	0	0		0	0	0	0	0		2	1					0	1	0		0	3	5	0	0	0	0	0	0	0	0	0	0	0	0	0	0	0	0
0	0	0	0	0	0		0	0	0	0	0	0	0		0	0	0	1	1		2	0			20	10	1	4	0	5	1	1	1	0	0	0	0	0	0	0	0	0	0	0	0	0	0	0	0
0	0	1	0	0	0		0	0	0	1	0	0	0		0	0	0	1	0		2	1					0	1	0		4	0	0	0	0	0	0	0	0	0	0	0	0	0	0	0	0	0	0
0	0	0	0	0	0		0	0	0	0	0	0	0		0	0	0	0	0		2	1					0	4	1	20	1	1	3	0	0	0	0	0	0	0	0	0	0	0	0	0	0	0	0
0	0	0	0	0	0		0	0	0	0	0	0	0		0	0	0	1	0		2	1					0	3	1	3	1	2	3	0	0	0	0	0	0	0	0	0	0	0	0	0	0	0	0
0	0	0	0	0	0		0	0	0	0	0	0	0		0	0	0	0	0		2	3			17	20	2	3	1	10	3	3	6	0	0	0	0	0	0	0	0	0	0	0	0	0	0	0	0
0	0	0	0	0	0		0	0	0	0	0	0	0		0	0	0	0	0		3	2					2	0	0		2	3	8	0	0	0	0	0	0	0	0	0	0	0	0	0	0	0	0
0	0	0	0	0	0		0	0	0	0	0	0	0		0	0	0	0	0		2	1					0	2	1	10	4	8	4	0	0	0	0	0	0	0	0	0	0	0	0	0	0	0	0
0	0	0	0	0	0		0	0	0	0	0	0	0		0	0	0	0	0		2	2	3	10			2	1	0		1	6	3	0	0	0	0	0	0	0	0	0	0	0	0	0	0	0	0
0	0	0	0	0	0		0	0	0	0	0	0	0		0	0	0	0	0		2	0					0	1	0		1	1	2	0	0	0	0	0	0	0	0	0	0	0	0	0	0	0	0
0	0	0	0	1	0		0	0	0	0	0	1	0		0	0	0	0	0		0	1					0	1	0		6	6	6	0	0	0	0	0	0	0	0	0	0	0	0	0	0	0	0
0	0	1	0	0	0		0	0	0	1	0	0	0		0	0	0	0	0		2	3			30	15	2	4	1	5	2	3	7	0	0	0	0	0	0	0	0	0	0	0	0	0	0	0	0
0	0	0	0	0	0		0	0	0	0	0	0	0		0	0	0	0	0		1	1					0	1	0		3	3	3	0	0	0	0	0	0	0	0	0	0	0	0	0	0	0	0
0	0	0	0	0	0		0	0	0	0	0	0	0		0	0	0	0	1		3	1					0	1	2	1	6	6	7	0	0	0	0	0	0	0	0	0	0	0	0	0	0	0	0
0	0	0	0	0	0	0	0	0	0	0	0	0	0	0	0	0	0	0	0	0	2	2	8	10				3			3	3	8
0	0	0	0	0	0		0	0	0	0	0	0	0		0	0	0	0	0		2	1					0	1	0		3	1	8	0	0	0	0	0	0	0	0	0	0	0	0	0	0	0	0
0	0	0	0	0	1		0	0	0	0	0	0	0		0	0	0	0	0		2	0					0	2	4	1	1	1	1	0	0	0	0	0	0	0	0	0	0	0	0	0	0	0	0
0	0	0	0	0	0		0	0	0	0	0	0	0		0	0	0	0	0		2	1					0	5	1	7	4	3	4	0	0	0	0	0	0	0	0	0	0	0	0	0	0	0	0
0	0	0	0	0	0		0	0	0	0	0	0	0		0	0	0	0	0		3	1					0	2	2	3	1	1	3	0	0	0	0	0	0	0	0	0	0	0	0	0	0	0	0
0	0	0	0	0	0		0	0	0	0	0	0	0		0	0	0	0	0		2	1					0	1	0		1	1	2	2	1	0	0	0	0	0	0	0	0	0	0	0	0	0	0
0	0	0	0	0	0		0	0	0	0	0	0	0		0	0	0	0	0		2	1					0	2	2	2	1	1	2	0	0	0	0	0	0	0	0	0	0	0	0	0	0	0	0
0	0	0	0	0	0		0	0	0	0	0	0	0		0	0	0	0	0		3	3			20	20	1	2	1	5	4	3	4	0	0	0	0	0	0	0	0	0	0	0	0	0	0	0	0
0	0	1	0	0	0		0	0	0	0	0	0	0		0	0	0	0	0		2	1					2	1	2	1	3	2	3	0	0	0	0	0	0	0	0	0	0	0	0	0	0	0	0
0	0	0	0	0	0		0	0	0	0	0	0	0		0	0	0	0	0		0	0					0	0	0		0	0	0	0	0	0	0	0	0	0	0	0	0	0	0	0	0	0	0
0	0	0	0	0	0		1	0	0	0	0	0	0		1	0	0	0	0		2	1					0	2	2	1	4	2	6	0	0	0	0	0	0	0	0	0	0	0	0	0	0	0	0
0	0	0	0	0	0		0	0	0	0	0	0	0		0	0	0	0	0		3	3			3	5	1	0	2	1	3	2	1	0	0	0	0	0	0	0	0	0	0	0	0	0	0	0	0
0	0	0	0	0	0		0	0	0	0	0	0	0		0	0	0	0	0		2	1					0	1	0		2	2	4	0	0	0	0	0	0	0	0	0	0	0	0	0	0	0	0
0	0	1	0	0	0		0	0	0	1	0	0	0		0	0	1	1	0		1	2	8	20			2	3	1	15	8	8	8	0	0	0	0	0	0	0	0	0	0	0	0	0	0	0	0
0	0	0	0	0	0		0	0	0	0	0	0	0		0	0	0	0	0		2	1					0	1	1	5	1	6	3	0	0	0	0	0	0	0	0	0	0	0	0	0	0	0	0
0	0	0	0	0	0		0	0	0	0	0	0	0		0	0	0	0	0		2	2	3	6			2	0	2	2	1	1	5	0	0	0	0	0	0	0	0	0	0	0	0	0	0	0	0
0	0	0	0	0	0		0	0	0	0	0	0	0		0	0	0	0	0		2	3			15	10	2	1	0		1	1	2	0	0	0	0	0	0	0	0	0	0	0	0	0	0	0	0
0	0	0	0	0	0		0	0	0	0	0	0	0		0	0	0	0	0		0	3			17	15	2	4	2	5	2	3	5	0	0	0	0	0	0	0	0	0	0	0	0	0	0	0	0
0	0	0	0	0	0		0	0	0	0	0	0	0		0	0	0	0	0		2	2	3	5			2	2	2	2	2	4	8	0	0	0	0	0	0	0	0	0	0	0	0	0	0	0	0
0	0	0	0	0	0		0	0	0	0	0	0	0		0	0	0	0	1		3	2	15	15			0	1	0		3	2	5	0	0	0	0	0	0	0	0	0	0	0	0	0	0	0	0
0	0	0	0	0	0		0	0	0	0	0	0	0		0	0	0	0	0		3	0					2	1	0		1	0	8	0	0	0	0	0	0	0	0	0	0	0	0	0	0	0	0
0	0	0	0	0	0		0	0	0	0	0	0	0		0	0	0	0	0		0	0			1	2	0	2	1	4	5	2	7	1	1	1	1	0	0	0	0	0	0	0	0	0	0	0	0
0	0	0	0	0	0		0	0	0	0	0	0	0		0	0	0	0	0		2	3			7	20	1	4	1		1	1	6	0	0	0	0	0	0	0	0	0	0	0	0	0	0	0	0
0	0	0	0	0	0		0	0	0	0	0	0	0		0	0	0	0	0		2	1					0	1	0		1	1	4	0	0	0	0	0	0	0	0	0	0	0	0	0	0	0	0
0	0	1	0	0	0		0	0	0	1	0	0	0		0	0	0	0	0		0	2	40	13			0	8	1	15	0	8	0	0	0	0	0	0	0	0	0	0	0	0	0	0	0	0	0
0	0	1	0	0	0		0	0	0	1	0	0	0		0	0	0	1	0		3	1					0	1	0		8	8	1	0	0	0	0	0	0	0	0	0	0	0	0	0	0	0	0
0	0	0	0	0	0		0	0	0	0	0	0	0		0	0	0	0	0		2	1					0	1	2	2	1	2	2	0	0	0	0	0	0	0	0	0	0	0	0	0	0	0	0
0	0	0	0	0	0	0	0	0	0	0	0	0	0	0	0	0	0	0	0	0	2	3			10	6		1	0		2	1	6	1	1	1	1	0	0	0	0	0	0	0	0	0	0	0	0
0	0	0	0	0	0	0	0	0	0	0	0	0	0	0	0	0	0	0	1	0	2	2	10	7				4	1	6	1	1	1	1	1	1	1	0	0	0	0	0	0	0	0	0	0	0	0
0	0	0	0	0	0	0	0	0	0	0	0	0	0	0	0	0	0	0	0	0	2	1						1	0		1	1	1	1	1	1	1	0	0	0	0	0	0	0	0	0	0	0	0
0	0	0	0	0	0	0	0	0	0	0	0	0	0	0	0	0	0	0	0	0	3	1						4	2	1	2	1	5	1	1	1	1	0	0	0	0	0	0	0	0	0	0	0	0
0	0	0	0	0	0	0	0	0	0	0	0	0	0	0	0	1	0	0	0	0	2	2	3	5				2	2	5	1	1	1	1	1	1	1	1	1	1	1	1	1	1	1	1	1	1	1
0	0	0	0	0	0	0	0	0	0	0	0	0	0	0	0	0	0	0	0	0	2	1						1	0		8	8	8	1	1	1	1	0	0	0	0	0	0	0	0	0	0	0	0
0	0	0	0	0	0	0	0	0	0	0	0	0	0	0	0	0	0	0	0	0	0	0						0	0		0	0	0	0	0	0	0	0	0	0	0	0	0	0	0	0	0	0	0
0	0	0	0	0	0		0	0	0	0	0	0	0		0	0	0	0	0		3	1					0	2	5	2	2	2	2	0	0	0	0	0	0	0	0	0	0	0	0	0	0	0	0
0	0	0	0	0	0	0	0	0	0	0	0	0	0	0	0	0	0	0	0	1	2	2	12	8				1	6	1	1	1	1	2	1	1	2	0	0	0	0	0	0	0	0	0	0	0	0
0	0	0	0	0	0	0	0	0	0	0	0	0	0	0	0	0	0	0	0	1	2	2	20	10				1	0		1	1	1	1	1	1	1	0	0	0	0	0	0	0	0	0	0	0	0
0	0	0	0	0	0	0	0	0	0	0	0	0	0	0	0	0	0	0	0	0	2	1						1	0		1	2	6	1	1	1	1	0	0	0	0	0	0	0	0	0	0	0	0
0	0	0	0	0	0	0	0	0	0	0	0	0	0	0	0	0	0	0	0	1	3	2	25	20				4	1	15	1	1	2	1	1	1	1	0	0	0	0	0	0	0	0	0	0	0	0
0	0	0	0	0	0	0	0	0	0	0	0	0	0	0	0	0	0	0	0	0	2	1						1	1	3	1	1	1	1	1	1	1	0	0	0	0	0	0	0	0	0	0	0	0
0	0	0	0	0	0	0	0	0	0	0	0	0	0	0	0	0	0	0	0	0	3	3			20	15		3		5	1	1	1
0	0	0	0	0	0	0	0	0	0	0	0	0	0	0	0	0	0	0	0	0	2	3			15	10		4	1	14	1	1	7	1	1	1	1	0	0	0	0	0	0	0	0	0	0	0	0
0	0	0	0	0	0	0	0	0	0	0	0	0	0	0	0	0	0	0	0	0	2	2	20	20				3	1	10	2	2	3	1	1	1	1	0	0	0	0	0	0	0	0	0	0	0	0
0	0	0	0	0	0	1	0	0	0	0	0	0	0	0	0	1	0	1	0	0	3	2	20	10				1	0		1	1	1	1	1	1	1	0	0	0	0	0	0	0	0	0	0	0	0
0	0	0	0	0	0	0	0	0	0	0	0	0	0	0	0	0	0	0	0	1	2	1						1	0		1	1	1	1	1	1	1	0	0	0	0	0	0	0	0	0	0	0	0
0	0	0	0	0	0	0	0	0	0	0	0	0	0	0	0	0	0	0	0	0	2	1						1	2	2	1	1	1	1	1	1	1	0	0	0	0	0	0	0	0	0	0	0	0
0	0	0	0	0	0	0	0	0	0	0	0	0	0	0	0	0	0	0	0	0	2	3			30	20		4	1	6	1	1	3	1	1	1	1	0	0	0	0	0	0	0	0	0	0	0	0
1	0	1	0	0	0	0	0	1	0	1	0	0	0	0	0	0	0	0	0	0	2	1						8	1	3	1	1	8	1	1	1	1	0	0	0	0	0	0	0	0	0	0	0	0
0	0	0	0	0	0	0	0	0	0	0	0	0	0	0	0	0	0	0	0	1	2	1						1	0		1	1	5	1	1	1	1	0	0	0	0	0	0	0	0	0	0	0	0
0	0	1	0	0	0	0	0	0	0	1	0	0	0	0	0	0	0	0	0	0	2	3			30	10		3	1	3	1	1	1	1	1	1	1	0	0	0	0	0	0	0	0	0	0	0	0
0	0	1	1	0	0	0	0	0	0	1	1	0	0	0	0	0	0	0	0	0	2	3			30	5		3	1	7	8	8	8	1	1	1	1	0	0	0	0	0	0	0	0	0	0	0	0
0	0	1	1	0	0	0	0	0	0	1	1	0	0	0	0	0	0	0	0	0	2	1						7	1	14	2	2	6	1	1	1	1	0	0	0	0	0	0	0	0	0	0	0	0
0	0	1	0	1	0	0	0	0	0	1	0	0	0	0	0	0	1	0	0	0	2	1						1	0		1	1	1	2	1	1	1	0	0	0	0	0	0	0	0	0	0	0	0
0	0	0	0	0	1	0	0	0	0	0	0	0	0	0	0	0	0	0	0	0	2	1						2		0	4	2	6
0	0	0	0	0	0	0	0	0	0	0	0	0	0	0	0	0	0	0	1	0	3	1						1	6	1	1	1	1	1	2	1	1	0	0	0	0	0	0	0	0	0	0	0	0
0	0	0	0	0	0	0	0	0	0	0	0	0	0	0	0	0	0	0	0	0	2	1						2		3	2	4	4
0	0	0	0	0	0	0	0	0	0	0	0	0	0	0	0	0	0	0	0	0	2	3			4	10		1		6	3	3	3
0	0	0	0	0	0	0	0	0	0	0	0	0	0	0	0	0	0	0	0	0	2	1						1	0		1	5	7	1	1	1	1	0	0	0	0	0	0	0	0	0	0	0	0
0	0	0	0	0	0	0	0	0	0	0	0	0	0	0	0	0	0	0	0	0	2	2	15	20				1		0	1	1	1
0	0	0	0	0	0		0	0	0	0	0	0	0		0	0	0	0	0		2	1					0	2	2	3	1	2	8	0	0	0	0	0	0	0	0	0	0	0	0	0	0	0	0
0	0	0	0	0	0	0	0	0	0	0	0	0	0	0	0	0	0	0	0	1	3	1						3	1	4	5	5	4	4	4	3	2	0	0	0	0	0	0	0	0	0	0	0	0
0	0	1	0	0	0	0	0	0	0	1	0	0	0	0	0	0	0	0	0	0	2	2	15	1				1	1	1	6	1	6	1	1	1	1	1	1	1	1	1	0	0	0	0	0	0	0
0	0	0	0	0	0	0	0	0	0	0	0	0	0	0	0	0	0	0	0	0	3	1						1	0		1	1	1	1	1	1	1	0	0	0	0	0	0	0	0	0	0	0	0
0	0	0	0	0	0	0	0	0	0	0	0	0	0	0	0	0	0	0	0	1	3	2	10	20				3	1	5	4	4	1	1	1	1	1	1	1	1	1	1	0	0	0	0	0	0	0
0	0	0	0	0	0	0	0	0	0	0	0	0	0	0	0	0	0	0	0	0	2	3			27	10		4	1	4	8	8	8	1	1	1	1	0	0	0	0	0	0	0	0	0	0	0	0
0	0	0	0	0	0	0	0	0	0	0	0	0	0	0	0	0	0	0	0	0	2	2	25	20				1	0		2	3	5	1	1	1	1	0	0	0	0	0	0	0	0	0	0	0	0
0	0	0	0	0	0	0	0	0	0	0	0	0	0	0	0	0	0	0	0	0	2	1						2	2	5	2	1	4	1	1	1	1	0	0	0	0	0	0	0	0	0	0	0	0
0	0	0	1	0	0	0	0	0	0	0	1	0	0	0	0	0	0	0	0	0	2	1						2	2	3	2	1	3	1	1	1	1	1	1	1	1	1	0	0	0	0	0	0	0
0	0	0	0	0	0	0	0	0	0	0	0	0	0	0	0	0	0	0	0	0	3	1						2	1	9	1	1	1	2	1	1	1	0	0	0	0	0	0	0	0	0	0	0	0
0	0	0	0	0	0	0	0	0	0	0	0	0	0	0	0	0	0	0	0	0	3	2	14	20				5	4	2	2	2	4	1	1	1	1	0	0	0	0	0	0	0	0	0	0	0	0
0	0	0	0	0	0	0	0	0	0	0	0	0	0	0	0	0	0	1	0	0	2	1						1	2	1	2	1	8	1	1	1	1	0	0	0	0	0	0	0	0	0	0	0	0
0	0	0	0	0	0		0	0	0	0	0	0	0		0	0	1	0	0		2	1					0	1	0		5	5	5	0	0	0	0	0	0	0	0	0	0	0	0	0	0	0	0
0	0	1	0	0	0	0	0	0	0	1	0	0	0	0	0	0	0	0	0	0	2	2	20	20				1	0		4	3	3	1	1	1	1	0	0	0	0	0	0	0	0	0	0	0	0
0	0	0	0	0	0	0	0	0	0	0	0	0	0	0	0	0	0	0	0	0	3	1						2	2	3	1	1	1	2	1	2	1	0	0	0	0	0	0	0	0	0	0	0	0
0	0	1	0	0	0	0	0	0	0	1	0	0	0	0	0	0	0	0	0	1	2	1						1	0		1	1	1	1	1	1	1	0	0	0	0	0	0	0	0	0	0	0	0
0	0	0	0	0	0	0	0	0	0	0	0	0	0	0	0	0	0	0	0	1	2	3			20	10		6		6	7	1	7
0	0	0	0	0	0	0	0	0	0	0	0	0	0	0	0	0	0	1	1	0	3	1						2	1	1	6	6	3	1	1	1	1	0	0	0	0	0	0	0	0	0	0	0	0
0	0	0	0	0	0	0	0	0	0	0	0	0	0	0	0	0	0	0	0	1	2	3			18	20		5	2	10	2	1	2	3	2	3	3	0	0	0	0	0	0	0	0	0	0	0	0
0	0	0	0	0	0	0	0	0	0	0	0	0	0	0	0	0	0	0	0	0	3	1						1	2	1	2	2	4	1	3	2	3	0	0	0	0	0	0	0	0	0	0	0	0
0	0	0	0	0	0	0	0	0	0	0	0	0	0	0	0	0	0	0	0	0	2	1						1	0		1	1	1	1	1	1	1	0	0	0	0	0	0	0	0	0	0	0	0
0	0	0	0	0	1	0	0	0	0	0	0	0	0	0	0	0	0	0	0	0	2	2	5	1				2	1	7	1	4	6	3	1	1	1	0	0	0	0	0	0	0	0	0	0	0	0
0	0	0	0	0	0	0	0	0	0	0	0	0	0	0	0	0	0	0	0	0	2	1						3	2	2	1	1	6	1	1	1	1	0	0	0	0	0	0	0	0	0	0	0	0
0	0	0	0	0	0	0	0	0	0	0	0	0	0	0	0	0	0	0	0	0	2	1						1	2	5	4	2	7	1	1	1	1	0	0	0	0	0	0	0	0	0	0	0	0
0	0	0	0	0	0	0	0	0	0	0	0	0	0	0	0	0	0	1	1	0	2	3			15	15		6	2	1	2	2	3	1	1	1	1	0	0	0	0	0	0	0	0	0	0	0	0
0	0	0	0	0	0	0	0	0	0	0	0	0	0	0	0	0	0	0	0	0	2	3			32	20		4	2	7	2	2	4	1	1	1	1	0	0	0	0	0	0	0	0	0	0	0	0
0	0	0	1	0	0	0	0	0	0	0	1	0	0	0	0	0	0	0	0	0	3	2	20	20				3	1	10	1	6	8	1	1	1	1	0	0	0	0	0	0	0	0	0	0	0	0
0	0	0	0	0	0	0	0	0	0	0	0	0	0	0	0	0	1	1	1	0	2	2	10	10				2	1	3	4	4	3	1	1	1	1	0	0	0	0	0	0	0	0	0	0	0	0
0	0	0	0	0	0	0	0	0	0	0	0	0	0	0	0	0	0	0	0	0	2	2	1	2				2	1	5	1	1	1	1	1	1	1	0	0	0	0	0	0	0	0	0	0	0	0
0	0	0	0	0	0	0	0	0	0	0	0	0	0	0	0	0	0	0	0	0	2	1						1	0		1	1	4	1	1	1	1	0	0	0	0	0	0	0	0	0	0	0	0
0	0	0	0	0	0	0	0	0	0	0	0	0	0	0	0	0	0	0	0	0	2	2	3	10				2	1	7	6	2	8	1	1	1	1	0	0	0	0	0	0	0	0	0	0	0	0
0	0	1	0	0	0	0	0	0	0	1	0	0	0	0	0	0	0	0	0	0	3	1						2	2	3	6	5	4	1	3	2	1	0	0	0	0	0	0	0	0	0	0	0	0
0	0	0	0	0	0	0	0	0	0	0	0	0	0	0	0	0	0	0	0	0	3	3			25	1		1	1	7	1	1	1	1	1	1	1	0	0	0	0	0	0	0	0	0	0	0	0
0	1	1	0	0	0	0	0	0	1	1	0	0	0	0	0	0	0	0	0	0	2	2	20	20				1		0	2	2	2
0	0	0	0	0	0	0	0	0	0	0	0	0	0	0	0	0	0	0	1	0	2	1						2	5	1	2	1	6	1	1	1	1	0	0	0	0	0	0	0	0	0	0	0	0
0	0	0	0	0	0	0	0	0	0	0	0	0	0	0	0	0	0	0	0	0	2	1						1	2	1	7	7	7	1	1	1	1	0	0	0	0	0	0	0	0	0	0	0	0
0	0	0	0	0	0	0	0	0	0	0	0	0	0	0	0	0	0	0	0	1	3	2	3	5				1	1	3	4	3	1	1	1	1	1	0	0	0	0	0	0	0	0	0	0	0	0
0	0	0	0	0	0	0	0	0	0	0	0	0	0	0	0	0	0	0	0	0	3	1						4	2	2	1	1	1	1	1	1	1	0	0	0	0	0	0	0	0	0	0	0	0
0	0	0	0	0	0	0	1	0	0	0	0	0	0	0	1	0	0	0	1	0	2	1						1	2	2	1	1	6	1	1	1	1	0	0	0	0	0	0	0	0	0	0	0	0
0	0	1	0	0	0	0	1	0	0	1	0	0	0	0	1	0	0	0	0	0	3	2	30	15				1	0		1	3	3	1	1	1	1	1	1	1	1	1	0	0	0	0	0	0	0
0	0	0	0	0	0	0	0	0	0	0	0	0	0	0	0	1	0	1	0	1	2	1						2	2	2	1	4	5	1	1	1	1	0	0	0	0	0	0	0	0	0	0	0	0
0	0	0	0	0	0	0	0	0	0	0	0	0	0	0	0	0	0	0	1	1	3	2	19	20				2	1	10	1	4	6	1	1	1	1	0	0	0	0	0	0	0	0	0	0	0	0
0	0	0	0	0	0	0	0	0	0	0	0	0	0	0	0	0	0	0	0	1	2	2	10	8				1		7	1	2	7
0	0	0	0	0	0	0	0	0	0	0	0	0	0	0	0	0	0	0	0	0	2	2	5	10				4	1	25	1	1	2	1	1	1	1	0	0	0	0	0	0	0	0	0	0	0	0
0	0	0	0	0	0	0	0	0	0	0	0	0	0	0	0	0	0	0	0	0	2	3			25	20		2	1	3	1	1	3	1	1	1	1	0	0	0	0	0	0	0	0	0	0	0	0
0	0	0	0	0	0	0	0	0	0	0	0	0	0	0	0	0	0	0	0	1	2	1						2		7	3	2	4
0	0	0	0	0	0	0	0	0	0	0	0	0	0	0	0	0	0	0	0	0	3	1						3	2	1	1	1	1	2	1	1	1	0	0	0	0	0	0	0	0	0	0	0	0
0	0	0	0	0	0	0	0	0	0	0	0	0	0	0	0	0	0	0	0	0	3	1						1	1	10	1	2	3	1	1	2	1	0	0	0	0	0	0	0	0	0	0	0	0
0	0	0	0	0	0	0	0	0	0	0	0	0	0	0	0	0	0	0	0	0	3	1						3	1	10	1	1	2	1	1	1	1	0	0	0	0	0	0	0	0	0	0	0	0
0	0	0	0	0	0	0	0	0	0	0	0	0	0	0	0	0	0	0	0	0	2	1						1	0		1	2	5	2	1	1	1	0	0	0	0	0	0	0	0	0	0	0	0
0	0	0	0	0	0	0	0	0	0	0	0	0	0	0	0	0	0	0	0	0	2	1						1	2	3	1	3	6	1	1	1	1	0	0	0	0	0	0	0	0	0	0	0	0
0	0	0	0	0	0	0	0	0	0	0	0	0	0	0	0	0	0	0	0	0	2	1						2	2	1	3	3	5	1	1	1	1	0	0	0	0	0	0	0	0	0	0	0	0
0	0	0	0	0	0	0	0	0	0	0	0	0	0	0	0	0	0	0	0	0	3	1						2	1	4	1	1	7	1	1	1	1	0	0	0	0	0	0	0	0	0	0	0	0
0	0	0	0	0	0	0	0	0	0	0	0	0	0	0	0	0	0	0	0	0	2	1						1	0		1	1	1	1	1	1	1	0	0	0	0	0	0	0	0	0	0	0	0
0	0	0	0	0	0	0	0	0	0	0	0	0	0	0	0	0	0	0	0	0	3	3			14	15		5	2	4	1	1	1	1	4	1	1	0	0	0	0	0	0	0	0	0	0	0	0
0	0	0	0	0	0	0	0	0	0	0	0	0	0	0	0	0	0	0	0	0	2	1						2	2	2	1	1	8	1	1	1	1	0	0	0	0	0	0	0	0	0	0	0	0
0	0	0	0	0	0	0	0	0	0	0	0	0	0	0	0	0	0	0	0	0	3	2	10	5				2	2	3	3	4	6	1	1	1	1	0	0	0	0	0	0	0	0	0	0	0	0
0	0	0	0	0	0	0	0	0	0	0	0	0	0	0	0	0	0	0	0	0	2	1						1	1	3	2	3	5	1	1	1	1	0	0	0	0	0	0	0	0	0	0	0	0
0	0	0	0	0	0	0	0	0	0	0	0	0	0	0	0	0	0	0	0	0	2	1						1	2	1	1	1	7	2	1	1	1	0	0	0	0	0	0	0	0	0	0	0	0
0	0	0	0	0	0	0	0	0	0	0	0	0	0	0	0	0	0	0	0	0	3	1						1	1	5	1	1	4	2	1	1	1	0	0	0	0	0	0	0	0	0	0	0	0
0	0	0	0	0	0	0	0	0	0	0	0	0	0	0	0	0	0	0	0	0	2	1						3	1	7	1	4	3	1	1	1	1	0	0	0	0	0	0	0	0	0	0	0	0
0	0	0	0	0	0	0	0	0	0	0	0	0	0	0	0	0	0	1	0	0	3	1						1	1	3	1	1	1	3	1	2	1	0	0	0	0	0	0	0	0	0	0	0	0
0	0	0	0	0	0	0	0	0	0	0	0	0	0	0	0	0	0	0	1	0	3	1						1	2	3	1	3	8	1	1	1	1	0	0	0	0	0	0	0	0	0	0	0	0
0	0	0	0	0	0	0	0	0	0	0	0	0	0	0	0	0	0	0	0	0	2	1						1	1	10	3	2	4	2	1	1	1	0	0	0	0	0	0	0	0	0	0	0	0
0	0	0	0	0	0	0	0	0	0	0	0	0	0	0	0	0	0	0	0	0	3	3			15	10		1	1	10	2	1	2	1	1	1	1	0	0	0	0	0	0	0	0	0	0	0	0
0	0	0	0	0	0	0	0	0	0	0	0	0	0	0	0	0	0	1	0	0	3	1						2	2	2	1	1	1	2	1	1	1	0	0	0	0	0	0	0	0	0	0	0	0
0	0	0	0	0	0	0	0	0	0	0	0	0	0	0	0	0	0	1	0	0	3	1						1	2	2	1	6	6	2	2	1	1	0	0	0	0	0	0	0	0	0	0	0	0
0	0	0	0	0	0	0	0	0	0	0	0	0	0	0	0	0	0	0	0	0	2	3			10	10		3	1	6	1	1	3	2	1	1	2	0	0	0	0	0	0	0	0	0	0	0	0
0	0	0	0	0	0	0	0	0	0	0	0	0	0	0	0	0	0	0	0	0	2	1						2	1	8	1	1	6	1	1	1	1	0	0	0	0	0	0	0	0	0	0	0	0
0	0	0	0	0	0	0	0	0	0	0	0	0	0	0	0	0	0	0	0	0	2	1						1	0		1	1	1	2	3	2	1	0	0	0	0	0	0	0	0	0	0	0	0
0	0	0	0	0	0	0	0	0	0	0	0	0	0	0	0	0	0	0	0	0	2	1						2	1	6	2	1	4	1	1	1	1	0	0	0	0	0	0	0	0	0	0	0	0
0	0	0	0	0	0	0	0	0	0	0	0	0	0	0	0	0	0	0	0	0	2	1						2	1	10	1	2	2	1	1	1	1	0	0	0	0	0	0	0	0	0	0	0	0
0	0	0	0	0	0	0	0	0	0	0	0	0	0	0	0	0	0	0	0	0	3	1						1	0		1	1	1	1	1	1	1	0	0	0	0	0	0	0	0	0	0	0	0
0	0	0	0	0	0	0	0	0	0	0	0	0	0	0	0	0	0	1	0	0	2	1						3	1	20	1	2	3	1	1	1	1	0	0	0	0	0	0	0	0	0	0	0	0
0	0	0	0	0	0	0	0	0	0	0	0	0	0	0	0	0	0	0	0	0	2	1						1	2	2	1	1	3	1	1	1	1	0	0	0	0	0	0	0	0	0	0	0	0
0	0	0	0	0	0	0	0	0	0	0	0	0	0	0	0	0	0	0	0	0	2	1						2	1	5	1	1	5	3	1	2	3	0	0	0	0	0	0	0	0	0	0	0	0
0	0	0	0	0	0	0	0	0	0	0	0	0	0	0	0	0	0	0	0	0	3	1						1	2	2	3	1	1	1	1	1	1	0	0	0	0	0	0	0	0	0	0	0	0
0	0	0	0	0	0	0	0	0	0	0	0	0	0	0	0	1	0	0	1	0	2	3			7	7		2	1	10	2	2	4	1	1	1	1	0	0	0	0	0	0	0	0	0	0	0	0
0	0	0	0	0	0	0	0	0	0	0	0	0	0	0	0	0	1	0	1	0	3	3			6	10		1	1	6	1	1	1	3	2	3	2	0	0	0	0	0	0	0	0	0	0	0	0
0	0	0	0	0	0	0	0	0	0	0	0	0	0	0	0	0	0	0	0	0	3	1						1	2	2	1	1	1	1	1	1	1	0	0	0	0	0	0	0	0	0	0	0	0
0	0	0	0	0	0	0	0	0	0	0	0	0	0	0	0	0	0	1	0	0	3	1						1	0		1	2	6	1	1	1	1	0	0	0	0	0	0	0	0	0	0	0	0
0	0	0	0	0	0	0	0	0	0	0	0	0	0	0	0	0	0	0	0	0	2	1						1	1	3	4	4	8	1	1	1	1	0	0	0	0	0	0	0	0	0	0	0	0
0	0	0	0	0	0	0	0	0	0	0	0	0	0	0	0	0	0	0	0	0	2	1						1	2	1	1	1	5	1	1	1	1	0	0	0	0	0	0	0	0	0	0	0	0
0	0	0	0	0	0	0	0	0	0	0	0	0	0	0	0	0	0	0	0	0	2	1						2	2	2	2	2	7	2	1	1	1	0	0	0	0	0	0	0	0	0	0	0	0
0	0	0	0	0	0	0	0	0	0	0	0	0	0	0	0	0	0	0	0	0	2	1						1	2	3	3	1	8	1	1	1	1	0	0	0	0	0	0	0	0	0	0	0	0
0	0	0	0	0	0	0	0	0	0	0	0	0	0	0	0	0	0	0	0	0	3	1						2	1	3	2	2	1	2	2	2	1	0	0	0	0	0	0	0	0	0	0	0	0
0	0	0	0	0	0	0	0	0	0	0	0	0	0	0	0	0	0	0	0	0	3	1						2	1	7	2	4	8	1	2	1	1	0	0	0	0	0	0	0	0	0	0	0	0
0	0	0	0	0	0	0	1	0	0	0	0	0	0	0	1	0	0	0	0	0	3	1						1	0		1	1	3	1	1	1	1	0	0	0	0	0	0	0	0	0	0	0	0
0	0	0	0	0	0	0	0	0	0	0	0	0	0	0	0	0	0	0	0	0	3	3			9	3		1	2	4	2	2	1	2	1	1	1	0	0	0	0	0	0	0	0	0	0	0	0
0	0	0	0	0	0	0	0	0	0	0	0	0	0	0	0	0	0	0	0	0	2	3			5	4		2	1	10	1	1	1	3	2	2	2	0	0	0	0	0	0	0	0	0	0	0	0
0	0	0	0	0	0	0	0	0	0	0	0	0	0	0	0	0	0	0	0	0	2	1						1	2	1	1	2	8	2	1	1	1	0	0	0	0	0	0	0	0	0	0	0	0
0	0	0	0	0	0	0	0	0	0	0	0	0	0	0	0	0	0	0	0	0	3	1						1	0		1	1	6	1	1	1	1	0	0	0	0	0	0	0	0	0	0	0	0
0	0	0	0	0	0	0	0	0	0	0	0	0	0	0	0	0	0	0	0	0	2	1						2	2	2	2	2	4	1	1	1	1	0	0	0	0	0	0	0	0	0	0	0	0
0	0	0	0	0	0	0	0	0	0	0	0	0	0	0	0	0	0	0	0	0	3	1						1	0		1	1	8	1	1	1	1	0	0	0	0	0	0	0	0	0	0	0	0
0	0	0	0	0	0	0	1	0	0	0	0	0	0	0	0	0	0	0	0	0	2	1						2	2	2	3	3	1	3	3	2	2	0	0	0	0	0	0	0	0	0	0	0	0
0	0	0	0	0	0	0	0	0	0	0	0	0	0	0	0	0	0	0	0	0	3	1						1	1	1	2	4	7	1	1	1	1	0	0	0	0	0	0	0	0	0	0	0	0
0	0	0	0	0	0	0	0	0	0	0	0	0	0	0	0	0	0	0	0	0	2	1						1	2	3	1	1	6	2	1	1	1	0	0	0	0	0	0	0	0	0	0	0	0
0	0	0	0	0	0	0	0	0	0	0	0	0	0	0	0	0	0	0	0	0	2	2	3	4				1	0		4	4	4	2	2	3	3	0	0	0	0	0	0	0	0	0	0	0	0
0	0	0	0	0	0	0	0	0	0	0	0	0	0	0	0	0	0	0	0	0	3	3			6	6		2	2	3	3	1	5	1	1	1	1	0	0	0	0	0	0	0	0	0	0	0	0
0	0	0	0	0	0	0	0	0	0	0	0	0	0	0	0	0	0	0	0	0	3	1						1	0		1	1	6	2	2	3	2	0	0	0	0	0	0	0	0	0	0	0	0
0	0	0	0	0	0	0	0	0	0	0	0	0	0	0	0	0	0	0	0	0	2	1						1	0		1	1	3	1	1	1	1	0	0	0	0	0	0	0	0	0	0	0	0
0	0	0	0	0	0	0	0	0	0	0	0	0	0	0	0	0	0	0	0	0	2	1						1	1	1	2	6	6	1	1	1	1	0	0	0	0	0	0	0	0	0	0	0	0
0	0	0	0	0	0	0	0	0	0	0	0	0	0	0	0	0	0	0	0	0	3	1						1	2	2	8	8	8	1	1	1	1	0	0	0	0	0	0	0	0	0	0	0	0
0	0	0	0	1	0	0	0	0	0	0	0	0	0	0	0	0	0	0	0	0	3	1						2	2	3	1	2	2	1	1	1	1	0	0	0	0	0	0	0	0	0	0	0	0
0	0	0	0	0	0	0	0	0	0	0	0	0	0	0	0	0	0	0	0	0	2	1						1	2	3	1	2	7	1	1	1	1	0	0	0	0	0	0	0	0	0	0	0	0
0	0	1	1	0	0	0	1	0	0	1	1	0	0	0	1	0	0	0	1	0	3	1						1	1	4	2	2	2	2	1	1	1	0	0	0	0	0	0	0	0	0	0	0	0
0	0	0	0	0	0	0	0	0	0	0	0	0	0	0	0	0	0	0	0	0	2	1						1	2	2	1	1	7	1	1	1	1	0	0	0	0	0	0	0	0	0	0	0	0
0	0	0	0	0	0	0	0	0	0	0	0	0	0	0	0	0	0	0	0	0	2	1						2	2	1	1	1	4	1	1	1	1	0	0	0	0	0	0	0	0	0	0	0	0
0	0	0	0	0	0	0	0	0	0	0	0	0	0	0	0	0	0	0	0	0	2	1						1	0		3	2	2	1	1	1	1	0	0	0	0	0	0	0	0	0	0	0	0
0	0	0	0	0	0	0	0	0	0	0	0	0	0	0	0	0	0	0	0	0	3	1						1	2	2	1	1	2	1	1	1	1	0	0	0	0	0	0	0	0	0	0	0	0
0	0	0	0	0	0	0	0	0	0	0	0	0	0	0	0	0	0	1	1	0	2	1						1	0		2	3	5	1	1	1	1	0	0	0	0	0	0	0	0	0	0	0	0
0	0	0	0	0	0	0	0	0	0	0	0	0	0	0	0	0	0	0	0	0	2	1						1	0		1	3	4	1	1	1	1	0	0	0	0	0	0	0	0	0	0	0	0
0	0	0	0	0	0	0	0	0	0	0	0	0	0	0	0	0	0	0	0	0	3	1						1	0		5	6	8	3	1	2	1	0	0	0	0	0	0	0	0	0	0	0	0
0	0	0	0	0	0	0	0	0	0	0	0	0	0	0	0	0	0	0	0	0	3	1						1	1	5	1	5	3	4	2	4	4	0	0	0	0	0	0	0	0	0	0	0	0
0	0	0	0	0	0	0	0	0	0	0	0	0	0	0	0	0	0	0	0	0	2	1						2	1	15	2	2	1	2	1	1	1	0	0	0	0	0	0	0	0	0	0	0	0
0	0	0	0	0	0	0	0	0	0	0	0	0	0	0	0	0	0	0	0	0	2	1						1	0		6	6	8	2	1	2	2	0	0	0	0	0	0	0	0	0	0	0	0
0	0	0	0	0	0	0	0	0	0	0	0	0	0	0	0	0	0	0	0	0	2	1						2	2	4	4	2	3	2	1	1	1	0	0	0	0	0	0	0	0	0	0	0	0
0	0	0	0	0	0		0	0	0	0	0	0	0		0	0	0	0	0		2	1					0	1	0		1	1	4	0	0	0	0	0	0	0	0	0	0	0	0	0	0	0	0
0	0	0	0	0	0		0	0	0	0	0	0	0		0	0	0	0	0		2	3			10	10	1	3	1	10	1	1	5	0	0	0	0	0	0	0	0	0	0	0	0	0	0	0	0
0	0	0	0	0	0		0	0	0	0	0	0	0		0	0	0	0	0		1	3			15	10	2	1	0		2	2	6	0	0	0	0	0	0	0	0	0	0	0	0	0	0	0	0
0	0	0	1	0	0		0	0	0	0	1	0	0		0	0	0	0	1		2	2	15	10			2	1	0		1	1	1	0	0	0	0	0	0	0	0	0	0	0	0	0	0	0	0
0	0	0	0	0	0		0	0	0	0	0	0	0		0	0	0	0	0		2	1					0	1	0		4	4	5	0	0	0	0	0	0	0	0	0	0	0	0	0	0	0	0
0	0	1	0	0	0	0	1	0	0	1	0	0	0	0	1	0	0	0	0	0	2	1					0	1	0		1	1	8	0	0	0	0	0	0	0	0	0	0	0	0	0	0	0	0
0	0	0	0	0	0		0	0	0	0	0	0	0		0	0	0	0	0		2	1					0	3	1		1	1	1	0	0	0	0	0	0	0	0	0	0	0	0	0	0	0	0
0	0	0	0	0	0		0	0	0	0	0	0	0		0	0	0	0	0		2	3			18	20	2	3	1	14	2	1	2	0	0	0	0	0	0	0	0	0	0	0	0	0	0	0	0
0	0	0	0	0	0		0	0	0	0	0	0	0		0	0	1	0	0		3	3			13		2	2	2	4	2	2	4	0	0	0	0	0	0	0	0	0	0	0	0	0	0	0	0
0	0	0	0	0	0	0	0	0	0	0	0	0	0	0	0	0	0	0	0	0	2	2	7	7			0	3	1	10	3	2	4	0	0	0	0	0	0	0	0	0	0	0	0	0	0	0	0
0	0	0	0	0	0		0	0	0	0	0	0	0		0	0	0	0	0		2	1					0	1	0		2	1	4	0	0	0	0	0	0	0	0	0	0	0	0	0	0	0	0
0	0	0	0	0	0		0	0	0	0	0	0	0		0	0	0	0	0		3	1					0	1	0		1	1	1	0	0	0	0	0	0	0	0	0	0	0	0	0	0	0	0
0	0	0	0	0	0		0	0	0	0	0	0	0		0	0	0	0	1		2	1					0	1	0		1	1	4	0	0	0	0	0	0	0	0	0	0	0	0	0	0	0	0
0	0	0	0	1	0		0	0	0	0	0	0	0		0	0	0	1	0		2	1					0	1	0		1	4	4	0	0	0	0	0	0	0	0	0	0	0	0	0	0	0	0
0	0	0	0	0	0		0	0	0	0	0	0	0		0	0	0	0	0		2	1					0	1	0		3	4	4	0	0	0	0	0	0	0	0	0	0	0	0	0	0	0	0
0	0	0	0	0	0		0	0	0	0	0	0	0		0	0	0	0	0		3	1					0	4	1	7	4	4	1	0	0	0	0	0	0	0	0	0	0	0	0	0	0	0	0
0	0	0	0	0	0		0	0	0	0	0	0	0		0	0	0	0	0		3	1					0	2	1	3	5	1	1	0	0	0	0	0	0	0	0	0	0	0	0	0	0	0	0
0	0	0	1	0	0		0	0	0	0	1	0	0		0	0	0	0	1		2	1					0	1	0		1	1	4	0	0	0	0	0	0	0	0	0	0	0	0	0	0	0	0
0	0	0	0	0	1	0	0	0	0	0	0	0	0	0	0	0	0	0	0	0	2	1						3		7	3	3	6
0	0	0	0	0	0		0	0	0	0	0	0	0		0	0	0	0	0		3	1					0	1	0		1	1	6	0	0	0	0	0	0	0	0	0	0	0	0	0	0	0	0
0	0	0	0	0	0	0	0	0	0	0	0	0	0	0	0	0	0	0	0	1	2	1						1		5	1	1	6
0	0	0	0	0	0	0	0	0	0	0	0	0	0	0	0	0	0	1	0	0	2	1						1		2	1	1	6
0	0	0	0	0	0	0	0	0	0	0	0	0	0	0	0	0	0	0	0	0	1	1						1	0		1	1	3	1	1	1	1	0	0	0	0	0	0	0	0	0	0	0	0
0	0	0	0	0	0		0	0	0	0	0	0	0		0	0	0	0	0		3	3			25	15	1	4	1	7	2	2	2	0	0	0	0	0	0	0	0	0	0	0	0	0	0	0	0
0	0	0	0	0	0		0	0	0	0	0	0	0		0	0	0	1	0		1	1					0	1	2	1	1	1	3	0	0	0	0	0	0	0	0	0	0	0	0	0	0	0	0
0	0	0	0	0	0		0	0	0	0	0	0	0		0	1	0	0	0		2	3			21	20	2	3	1	10	1	1	1	0	0	0	0	0	0	0	0	0	0	0	0	0	0	0	0
0	0	0	0	0	0		0	0	0	0	0	0	0		0	0	0	0	0		3	2	7	10			2	1	0		1	1	1	0	0	0	0	0	0	0	0	0	0	0	0	0	0	0	0
0	0	1	1	0	0		0	0	0	0	0	0	0		0	0	0	0	0		2	1					0	2	1	3	7	7	7	0	0	0	0	0	0	0	0	0	0	0	0	0	0	0	0
0	0	0	1	0	0		0	0	0	0	1	0	0		0	0	0	0	0		2	3			30	15	2	3	1	7	1	1	7	0	0	0	0	0	0	0	0	0	0	0	0	0	0	0	0
0	0	0	0	0	0	0	0	0	0	0	0	0	0	0	0	0	1	0	0	0	2	1						1	5	2	6	1	1	1	1	1	1	0	0	0	0	0	0	0	0	0	0	0	0
0	0	0	0	0	0		0	0	0	0	0	0	0		0	0	0	0	1		3	1					0	4	2	10	1	1	1	0	0	0	0	0	0	0	0	0	0	0	0	0	0	0	0
0	0	0	0	0	0		0	0	0	0	0	0	0		0	0	0	0	0		1	1					0	2	1	5	2	2	6	0	0	0	0	0	0	0	0	0	0	0	0	0	0	0	0
0	0	0	0	1	0	0	0	0	0	0	0	0	0	0	0	0	0	1	1	0	1	2	20	15				2	1	5	2	2	6	1	1	1	1	0	0	0	0	0	0	0	0	0	0	0	0
0	0	0	0	0	0		0	0	0	0	0	0	0		0	1	0	1	0		3	1					0	4	0	10	1	1	3	0	0	0	0	0	0	0	0	0	0	0	0	0	0	0	0
0	0	0	0	0	0		0	0	0	0	0	0	0		0	0	0	0	1		3	1					0	3	2	3	1	1	6	0	0	0	0	0	0	0	0	0	0	0	0	0	0	0	0
0	0	0	0	0	0	0	0	0	0	0	0	0	0	0	0	0	0	0	0	0	3	1						1	0		2	3	4	2	1	1	1	0	0	0	0	0	0	0	0	0	0	0	0
0	0	0	0	0	0		0	0	0	0	0	0	0		0	0	0	1	1		2	2	10	20			2	2	1	5	1	1	5	0	0	0	0	0	0	0	0	0	0	0	0	0	0	0	0
0	0	0	0	0	0		0	0	0	0	0	0	0		0	0	0	0	0		2	2	2	15			2	4	1	1	1	1	4	0	0	0	0	0	0	0	0	0	0	0	0	0	0	0	0
0	0	0	0	0	0		0	0	0	0	0	0	0		0	0	0	0	0		2	3			20	5	2	3	1	5	4	4	4	0	0	0	0	0	0	0	0	0	0	0	0	0	0	0	0
0	0	0	0	0	0		1	0	0	0	0	0	0		0	0	1	1	0		2	2	15	20			2	6	1	15	4	4	4	0	0	0	0	0	0	0	0	0	0	0	0	0	0	0	0
0	0	0	0	0	0		0	0	0	0	0	0	0		0	0	0	0	0		2	3			14	15	2	3	0	8	1	2	2	0	0	0	0	0	0	0	0	0	0	0	0	0	0	0	0
0	0	0	0	0	0		0	0	0	0	0	0	0		0	0	0	0	0		3	3			8	8	2	2	2	3	1	1	1	0	0	0	0	0	0	0	0	0	0	0	0	0	0	0	0
0	0	0	0	0	0		0	0	0	1	1	0	0		0	0	0	0	1		2	3			20	20	1	2	1	4	4	4	3	0	0	0	0	0	0	0	0	0	0	0	0	0	0	0	0
0	0	0	0	0	0		0	0	0	0	0	0	0		0	0	0	0	0		3	1					0	2	2	2	1	2	6	0	0	0	0	0	0	0	0	0	0	0	0	0	0	0	0
0	0	0	0	0	0		0	0	0	0	0	0	0		0	0	0	0	0		2	3			10	1	2	1	2	2	2	2	2	0	0	0	0	0	0	0	0	0	0	0	0	0	0	0	0
0	0	0	0	0	0		0	0	0	0	0	0	0		0	0	0	0	0		3	0					0	1	0		1	1	3	0	0	0	0	0	0	0	0	0	0	0	0	0	0	0	0
0	0	0	0	0	0		0	0	0	0	0	0	0		0	0	0	0	0		3	2	17	10			2	3	2	10	4	4	5	0	0	0	0	0	0	0	0	0	0	0	0	0	0	0	0
0	0	0	0	0	0		0	0	0	0	0	0	0		0	1	0	1	1		2	3			25	20	1	4	1	7	1	1	1	0	0	0	0	0	0	0	0	0	0	0	0	0	0	0	0
0	0	0	0	0	0		0	0	0	0	0	0	0		0	0	0	0	0		2	3			20	10	2	4	1	7	1	2	3	0	0	0	0	0	0	0	0	0	0	0	0	0	0	0	0
0	0	0	0	0	0		0	0	0	0	0	0	0		0	0	0	0	0		2	1					0	1	0		1	1	1	0	0	0	0	0	0	0	0	0	0	0	0	0	0	0	0
0	0	0	0	0	0		0	0	0	0	0	0	0		0	0	0	0	0		3	2	20	20			2	1	1	2	2	2	3	0	0	0	0	0	0	0	0	0	0	0	0	0	0	0	0
0	0	0	0	0	0		0	0	0	0	0	0	0		0	0	0	0	0		3	1					0	1	0		2	1	3	0	0	0	0	0	0	0	0	0	0	0	0	0	0	0	0
0	0	0	0	0	0		0	0	0	0	0	0	0		0	0	0	0	0		2	2	10	4			2	1	2	2	3	1	1	0	0	0	0	0	0	0	0	0	0	0	0	0	0	0	0
0	0	1	0	0	0		0	0	0	1	0	0	0		0	0	0	1	0		2	2	25	15			2	1	2	2	1	1	5	0	0	0	0	0	0	0	0	0	0	0	0	0	0	0	0
0	0	0	0	0	0		0	0	0	0	0	0	0		0	0	0	1	0		2	1					0	1	3	4	1	1	3	0	0	0	0	0	0	0	0	0	0	0	0	0	0	0	0
0	0	0	0	0	0		0	0	0	0	0	0	0		0	0	0	0	0		1	1					0	3	1	7	2	2	4	0	0	0	0	0	0	0	0	0	0	0	0	0	0	0	0
0	0	0	0	0	0		0	0	0	0	0	0	0		0	0	0	0	0		2	3			20	10	1	4	1	10	3	3	4	2	1	1	1	0	0	0	0	0	0	0	0	0	0	0	0
0	0	0	0	0	0		0	0	0	0	0	0	0		0	0	0	0	0		3	3			35	10	1	3	1	5	2	2	2	0	0	0	0	0	0	0	0	0	0	0	0	0	0	0	0
0	0	0	0	0	0		0	0	0	0	0	0	0		0	0	0	0	0		2	3			15	10	1	3	1	20	2	1	1	0	0	0	0	0	0	0	0	0	0	0	0	0	0	0	0
0	0	0	0	0	0	0	0	0	0	0	0	0	0	0	0	0	1	0	1	0	2	1						1	0		1	1	1	2	1	1	1	0	0	0	0	0	0	0	0	0	0	0	0
0	0	0	0	0	0	0	0	0	0	0	0	0	0	0	0	0	0	0	1	1	3	1						2	2	3	1	1	7	1	1	1	1	0	0	0	0	0	0	0	0	0	0	0	0
0	0	0	0	0	0	0	0	0	0	0	0	0	0	0	0	0	0	0	0	0	3	1						2	2	5	1	1	8	2	1	1	1	0	0	0	0	0	0	0	0	0	0	0	0
0	0	0	0	0	0	0	0	0	0	0	0	0	0	0	0	0	0	0	0	0	2	1						2	2	2	1	1	4	2	1	1	2	0	0	0	0	0	0	0	0	0	0	0	0
0	0	0	0	0	0	0	0	0	0	0	0	0	0	0	0	0	0	0	0	0	3	1						1	0		1	1	1	1	1	1	1	0	0	0	0	0	0	0	0	0	0	0	0
0	0	0	0	0	0	0	0	0	0	0	0	0	0	0	0	0	0	0	0	0	3	1						1	0		2	2	8	2	1	2	2	0	0	0	0	0	0	0	0	0	0	0	0
0	0	0	0	0	0	0	0	0	0	0	0	0	0	0	0	0	0	0	0	0	3	1						1	0		2	2	2	2	1	2	1	0	0	0	0	0	0	0	0	0	0	0	0
0	0	0	0	0	0	0	0	0	0	0	0	0	0	0	0	0	0	0	0	1	3	1						1	0		1	1	1	2	2	1	1	0	0	0	0	0	0	0	0	0	0	0	0
0	0	0	0	0	0	0	0	0	0	0	0	0	0	0	0	0	0	0	1	1	2	1						1	0		1	6	6	3	2	3	2	0	0	0	0	0	0	0	0	0	0	0	0
0	0	0	0	0	0	0	0	0	0	0	0	0	0	0	0	0	0	0	0	0	2	1						1	0		1	1	1	2	1	1	1	0	0	0	0	0	0	0	0	0	0	0	0
0	0	0	0	0	0	0	0	0	0	0	0	0	0	0	0	0	0	0	0	0	3	1						2	1	7	1	1	1	2	1	1	2	0	0	0	0	0	0	0	0	0	0	0	0
0	0	0	0	0	0	0	0	0	0	0	0	0	0	0	0	0	0	0	0	1	2	1						1	0		1	1	7	1	1	1	1	0	0	0	0	0	0	0	0	0	0	0	0
0	0	0	0	0	0	0	0	0	0	0	0	0	0	0	0	0	0	0	0	1	2	1						2	5	1	1	5	8	1	1	1	1	0	0	0	0	0	0	0	0	0	0	0	0
0	0	0	0	0	0	0	0	0	0	0	0	0	0	0	0	0	0	0	0	0	3	1						1	0		1	3	8	1	1	1	1	0	0	0	0	0	0	0	0	0	0	0	0
0	0	0	0	0	0	0	0	0	0	0	0	0	0	0	0	0	0	1	1	0	2	1						1	0		1	1	1	1	1	2	1	0	0	0	0	0	0	0	0	0	0	0	0
0	0	0	0	0	0	0	0	0	0	0	0	0	0	0	0	0	0	0	0	0	2	1						4	1	4	3	1	7	2	3	1	1	0	0	0	0	0	0	0	0	0	0	0	0
0	0	0	0	0	0	0	0	0	0	0	0	0	0	0	0	0	0	0	0	0	3	1						1	0		1	1	1	1	1	1	1	0	0	0	0	0	0	0	0	0	0	0	0
0	0	0	0	0	0	0	0	0	0	0	0	0	0	0	0	0	0	0	0	0	2	1						3	5	1	1	3	8	2	1	1	1	0	0	0	0	0	0	0	0	0	0	0	0
0	0	0	0	0	0		0	0	0	0	0	0	0		0	0	0	0	0		3	1					0	1	2	2	4	2	6	0	0	0	0	0	0	0	0	0	0	0	0	0	0	0	0
0	0	0	0	0	0		0	0	0	0	0	0	0		0	0	0	1	0		2	1					0	1	0		1	2	1	0	0	0	0	0	0	0	0	0	0	0	0	0	0	0	0
0	0	0	0	0	0	0	0	0	0	0	0	0	0	0	0	0	0	0	0	0	3	1						1	0		1	1	8	3	2	2	2	0	0	0	0	0	0	0	0	0	0	0	0
0	0	0	0	0	0	0	0	0	0	0	0	0	0	0	0	0	0	0	0	1	2	1						1	0		1	1	1	1	1	1	1	0	0	0	0	0	0	0	0	0	0	0	0
0	0	0	0	0	0	0	0	0	0	0	0	0	0	0	0	0	0	0	0	0	2	1						1	0		1	1	8	1	1	1	1	0	0	0	0	0	0	0	0	0	0	0	0
0	0	0	0	0	0	0	0	0	0	0	0	0	0	0	0	0	0	0	0	0	2	1						1	0		1	1	4	1	1	2	1	0	0	0	0	0	0	0	0	0	0	0	0
0	0	0	0	0	0	0	0	0	0	0	0	0	0	0	0	0	0	0	0	0	2	1						1	0		1	1	1	1	1	1	1	0	0	0	0	0	0	0	0	0	0	0	0
0	0	0	0	0	0	0	0	0	0	0	0	0	0	0	0	0	0	0	0	0	2	1						1	0		2	3	8	1	1	1	1	0	0	0	0	0	0	0	0	0	0	0	0
0	0	0	0	0	0	0	0	0	0	0	0	0	0	0	0	0	0	0	0	0	2	1						2	2	1	2	1	8	2	1	1	1	0	0	0	0	0	0	0	0	0	0	0	0
0	0	0	0	0	0	0	0	0	0	0	0	0	0	0	0	0	0	0	0	0	2	1						1	0		1	1	1	2	1	2	2	0	0	0	0	0	0	0	0	0	0	0	0
0	0	0	0	0	0	0	0	0	0	0	0	0	0	0	0	0	0	0	0	0	3	1						2	2	3	1	1	1	2	1	1	1	0	0	0	0	0	0	0	0	0	0	0	0
0	0	0	0	0	0	0	0	0	0	0	0	0	0	0	0	0	0	0	0	1	2	2	7	6				1	0		1	1	1	1	1	1	1	0	0	0	0	0	0	0	0	0	0	0	0
0	0	0	0	0	0	0	0	0	0	0	0	0	0	0	0	0	0	0	0	0	2	1						1	0		1	1	1	2	1	1	1	0	0	0	0	0	0	0	0	0	0	0	0
0	0	0	0	0	0	0	0	0	0	0	0	0	0	0	0	0	0	0	0	0	1	1						1	0		1	1	6	2	2	2	1	0	0	0	0	0	0	0	0	0	0	0	0
0	0	0	0	0	0	0	0	0	0	0	0	0	0	0	0	0	0	1	0	0	2	1						1	0		3	3	6	1	1	1	1	0	0	0	0	0	0	0	0	0	0	0	0
0	0	0	0	0	0	0	0	0	0	0	0	0	0	0	0	0	0	0	0	0	3	1						4	2	2	1	1	8	1	1	2	1	0	0	0	0	0	0	0	0	0	0	0	0
0	0	0	0	0	0	0	0	0	0	0	0	0	0	0	0	0	0	0	0	0	2	1						1	0		1	1	1	2	1	1	1	0	0	0	0	0	0	0	0	0	0	0	0
0	0	0	0	0	0	0	0	0	0	0	0	0	0	0	0	0	0	0	0	1	3	1						1	0		1	3	7	2	1	1	2	0	0	0	0	0	0	0	0	0	0	0	0
0	0	0	0	0	0	0	0	0	0	0	0	0	0	0	0	0	0	0	0	0	1	1						1	0		2	4	3	1	1	1	1	0	0	0	0	0	0	0	0	0	0	0	0
0	0	0	0	0	0	0	0	0	0	0	0	0	0	0	0	0	0	0	0	0	2	1						2	6	1	1	1	7	1	1	1	1	0	0	0	0	0	0	0	0	0	0	0	0
0	0	0	0	0	0	0	0	0	0	0	0	0	0	0	0	0	0	0	1	0	3	1						2	2	1	1	1	3	1	1	1	1	0	0	0	0	0	0	0	0	0	0	0	0
0	0	0	0	0	0	0	0	0	0	0	0	0	0	0	0	0	0	0	0	0	2	1						1	0		1	1	1	2	2	1	1	0	0	0	0	0	0	0	0	0	0	0	0
0	0	0	0	0	0	0	0	0	0	0	0	0	0	0	0	0	0	0	1	0	2	1						2	2	3	1	1	7	2	2	1	1	0	0	0	0	0	0	0	0	0	0	0	0
0	0	0	0	0	0	0	0	0	0	0	0	0	0	0	0	0	0	0	0	0	2	3			10	10		1	0		2	3	8	1	2	2	1	0	0	0	0	0	0	0	0	0	0	0	0
0	0	0	0	0	0	0	0	0	0	0	0	0	0	0	0	0	0	1	0	0	3	1						1	0		3	1	6	1	1	1	1	0	0	0	0	0	0	0	0	0	0	0	0
0	0	0	0	0	0		0	0	0	0	0	0	0		0	0	1	0	0		2	1					0	1	0		3	3	8	0	0	0	0	0	0	0	0	0	0	0	0	0	0	0	0
0	0	0	0	0	0		0	0	0	0	0	0	0		0	0	0	0	0		2	1					0	1	0		1	1	7	0	0	0	0	0	0	0	0	0	0	0	0	0	0	0	0
0	0	0	1	0	0		0	0	0	0	1	0	0		0	0	0	0	0		3	2	15	10			2	3	1	15	2	2	4	2	1	1	1	0	0	0	0	0	0	0	0	0	0	0	0
0	0	0	0	0	0		0	0	0	0	0	0	0		0	0	0	0	0		2	3			10	10	0	3	1	10	1	1	7	0	0	0	0	0	0	0	0	0	0	0	0	0	0	0	0
0	0	0	0	0	0		0	0	0	0	0	0	0		0	0	0	0	0		3	1					0	1	0		1	1	8	0	0	0	0	0	0	0	0	0	0	0	0	0	0	0	0
0	0	0	0	0	0		0	0	0	0	0	0	0		0	0	0	0	0		3	1					0	1	0		1	1	1	0	0	0	0	0	0	0	0	0	0	0	0	0	0	0	0
0	0	0	0	0	0		0	0	0	0	0	0	0		0	1	0	0	0		2	2	20	20			2	1	0		1	1	1	0	0	0	0	0	0	0	0	0	0	0	0	0	0	0	0
0	0	0	0	0	0		0	0	0	0	0	0	0		0	0	1	0	0		2	1					0	1	0		1	1	1	0	0	0	0	0	0	0	0	0	0	0	0	0	0	0	0
0	0	0	0	0	0		0	0	0	0	0	0	0		0	0	0	0	0		2	1					0	1	0		1	1	1	0	0	0	0	0	0	0	0	0	0	1	1	1	1	1	1
0	0	0	0	0	0		0	0	0	0	0	0	0		0	0	0	0	0		3	1					0	1	0		1	1	6	0	0	0	0	0	0	0	0	0	0	0	0	0	0	0	0
0	0	0	0	0	0		0	0	0	0	0	0	0		0	0	0	0	0		3	1					0	1	4	1	1	1	5	0	0	0	0	0	0	0	0	0	0	0	0	0	0	0	0
0	0	0	0	0	0		0	0	0	0	0	0	0		0	0	0	0	0		3	3			15	10	2	2	0	5	3	3	3	0	0	0	0	0	0	0	0	0	0	0	0	0	0	0	0
0	0	1	0	0	0		0	0	0	1	0	0	0		0	0	0	0	0		2	1					0	2	1	1	1	1	4	0	0	0	0	0	0	0	0	0	0	0	0	0	0	0	0
0	0	0	0	0	0		0	0	0	0	0	0	0		0	0	1	0	0		2	2	15	15			1	2	2	4	2	4	5	0	0	0	0	0	0	0	0	0	0	0	0	0	0	0	0
0	0	0	0	0	0		0	0	0	0	0	0	0		0	0	0	0	0		1	1					0	1	0		1	1	1	0	0	0	0	0	0	0	0	0	0	0	0	0	0	0	0
0	0	0	0	0	0		0	0	0	0	0	0	0		0	1	0	0	0		2	1					0	2	1	5	3	2	8	0	0	0	0	0	0	0	0	0	0	0	0	0	0	0	0
0	0	0	0	0	0		0	0	0	0	0	0	0		0	0	0	1	0		2	1					0	1	0		3	3	3	0	0	0	0	0	0	0	0	0	0	0	0	0	0	0	0
0	0	0	0	0	0	0	0	0	0	0	0	0	0	0	0	0	0	0	0	0	3	1					0	1	0		1	1	1	0	0	0	0	0	0	0	0	0	0	0	0	0	0	0	0
0	0	0	0	0	0		0	0	0	0	0	0	0		0	0	0	0	0		2	1					0	4	2	1	2	2	4	0	0	0	0	0	0	0	0	0	0	0	0	0	0	0	0
0	0	0	0	0	0		0	0	0	0	0	0	0		0	0	0	0	0		2	2	1	2			2	4	1	14	1	1	6	0	0	0	0	0	0	0	0	0	0	0	0	0	0	0	0
0	0	0	0	0	0		0	0	0	0	0	0	0		0	0	0	0	0		3	1					0	5	2	1	1	1	4	0	0	0	0	0	0	0	0	0	0	0	0	0	0	0	0
0	0	1	0	0	0		1	0	0	1	0	0	0		1	1	0	0	0		2	1					0	1	0		1	1	5	0	0	0	0	0	0	0	0	0	0	0	0	0	0	0	0
0	0	0	0	0	0		0	0	0	0	0	0	0		0	0	0	1	0		2	1					0	1	5	1	1	1	4	0	0	0	0	0	0	0	0	0	0	0	0	0	0	0	0
1	0	1	0	0	0		0	1	0	1	0	0	0		0	0	0	1	0		3	1					0	1	0		1	1	3	0	0	0	0	0	0	0	0	0	0	0	0	0	0	0	0
0	0	0	0	0	0		0	0	0	0	0	0	0		0	0	0	0	0		2	3			15	15	2	3	1	10	1	1	8	0	0	0	0	0	0	0	0	0	0	0	0	0	0	0	0
0	0	0	0	0	0		0	0	0	0	0	0	0		0	0	0	0	0		2	1					0	1	0		1	1	8	0	0	0	0	0	0	0	0	0	0	0	0	0	0	0	0
0	0	0	0	0	0		0	0	0	0	0	0	0		0	0	0	0	0		1	1					0	4	2	4	3	3	6	0	0	0	0	0	0	0	0	0	0	0	0	0	0	0	0
0	0	0	0	0	0		0	0	0	0	0	0	0		0	0	0	1	0		3	1					0	1	2	2	5	5	6	0	0	0	0	0	0	0	0	0	0	0	0	0	0	0	0
0	0	0	0	0	0		0	0	0	0	0	0	0		0	0	0	0	0		2	2	5	5			2	3	1	3	1	8	3	0	0	0	0	0	0	0	0	0	0	0	0	0	0	0	0
0	0	0	0	0	0		0	0	0	0	0	0	0		0	0	0	0	0		2	2	13	20			2	6	1	15	1	2	4	0	0	0	0	0	0	0	0	0	0	0	0	0	0	0	0
0	0	0	0	0	0		0	0	0	0	0	0	0		0	0	0	0	0		2	1					0	4	1	7	1	1	3	0	0	0	0	0	0	0	0	0	0	0	0	0	0	0	0
0	0	0	0	0	0		0	0	0	0	0	0	0		0	0	0	0	0		2	1					0	1	0		2	2	8	0	0	0	0	0	0	0	0	0	0	0	0	0	0	0	0
0	0	0	0	0	0		0	0	0	0	0	0	0		0	0	0	1	0		2	1					0	1	2	1	3	3	7	0	0	0	0	0	0	0	0	0	0	0	0	0	0	0	0
0	0	0	0	0	0		0	0	0	0	0	0	0		0	0	0	0	0		3	1					0	3	1	5	1	1	1	0	0	0	0	0	0	0	0	0	0	0	0	0	0	0	0
0	0	0	0	0	0		0	0	0	0	0	0	0		0	0	0	0	0		3	1					0	1	1	1	1	2	8	0	0	0	0	0	0	0	0	0	0	0	0	0	0	0	0
0	0	0	0	0	0		0	0	0	0	0	0	0		0	0	0	0	0		3	1					0	1	0		1	1	4	0	0	0	0	0	0	0	0	0	0	0	0	0	0	0	0
0	0	0	0	0	0		0	0	0	0	0	0	0		0	0	0	0	0		2	1					0	1	0		6	6	6	0	0	0	0	0	0	0	0	0	0	0	0	0	0	0	0
0	0	0	0	0	0		0	0	0	0	0	0	0		0	0	0	0	0		2	3			20	20	2	4	1	10	2	4	7	0	0	0	0	0	0	0	0	0	0	0	0	0	0	0	0
0	0	0	0	0	0		0	0	0	0	0	0	0		0	0	0	0	0		2	1					0	1	0		1	1	8	0	0	0	0	0	0	0	0	0	0	0	0	0	0	0	0
0	0	0	0	0	0		0	0	0	0	0	0	0		0	0	0	0	0		2	1					0	1	0		1	1	1	0	0	0	0	0	0	0	0	0	0	0	0	0	0	0	0
0	0	0	0	0	0		0	0	0	0	0	0	0		0	0	0	0	0		2	1					0	2	2	2	6	6	6	0	0	0	0	0	0	0	0	0	0	0	0	0	0	0	0
0	0	0	0	0	0		0	0	0	0	0	0	0		0	0	0	0	0		2	1					0	1	0		1	1	1	0	0	0	0	0	0	0	0	0	0	0	0	0	0	0	0
0	0	0	0	0	0		0	0	0	0	0	0	0		0	0	0	0	0		3	1					0	2	3	5	4	4	5	0	0	0	0	0	0	0	0	0	0	0	0	0	0	0	0
0	0	0	0	0	0		0	0	0	0	0	0	0		0	0	0	0	0		2	2	30	20			2	4	1	7	1	1	1	0	0	0	0	0	0	0	0	0	0	0	0	0	0	0	0
0	0	0	0	0	0		0	0	0	0	0	0	0		0	0	0	0	1		1	2	10	5			0	2	2	2	2	2	3	0	0	0	0	0	0	0	0	0	0	0	0	0	0	0	0
0	0	0	0	0	0		0	0	0	0	0	0	0		0	0	0	0	0		2	1					0	1	0		1	4	4	0	0	0	0	0	0	0	0	0	0	0	0	0	0	0	0
0	0	0	0	0	0		0	0	0	0	0	0	0		0	0	0	1	0		2	3			13	10	1	2	1	6	2	2	3	0	0	0	0	0	0	0	0	0	0	0	0	0	0	0	0
0	0	0	0	0	0		1	0	0	0	0	0	0		1	0	0	0	0		3	2	20	20			0	1	0		2	2	2	0	0	0	0	0	0	0	0	0	0	0	0	0	0	0	0
0	0	0	0	0	0		0	0	0	0	0	0	0		0	0	1	0	0		3	1					0	1	0		2	2	2	0	0	0	0	0	0	0	0	0	0	0	0	0	0	0	0
0	0	0	0	0	0		0	0	0	0	0	0	0		0	0	0	0	0		2	1					0	4	2	1	1	2	2	0	0	0	0	0	0	0	0	0	0	0	0	0	0	0	0
0	0	0	0	0	0		0	0	0	0	0	0	0		0	0	0	0	0		3	2	30	30			2	1	0		1	1	1	0	0	0	0	0	0	0	0	0	0	0	0	0	0	0	0
0	0	0	0	0	0		0	0	0	0	0	0	0		0	0	0	0	0		3	1					0	1	0		1	1	1	0	0	0	0	0	0	0	0	0	0	0	0	0	0	0	0
0	0	1	0	1	0		0	0	0	1	0	1	0		0	1	0	0	0		2	1					0	1	0		1	1	6	0	0	0	0	0	0	0	0	0	0	0	0	0	0	0	0
0	0	1	0	0	0	0	0	0	0	1	0	0	0	0	0	0	0	1	0	0	3	3			18	15		2	1	10	1	1	1	3	2	1	1	0	0	0	0	0	0	0	0	0	0	0	0
0	0	0	0	0	0		0	0	0	0	0	0	0		0	0	0	0	0		2	1					0	1	0		1	1	4	0	0	0	0	0	0	0	0	0	0	0	0	0	0	0	0
0	0	0	0	0	0	0	0	0	0	0	0	0	0	0	0	0	0	0	0	0	3	2			18	12		1		7	2	4	5
0	0	0	0	0	0		0	0	0	0	0	0	0		0	0	0	0	0		2	3			10	20	1	4	1	20	1	1	8	0	0	0	0	0	0	0	0	0	0	0	0	0	0	0	0
0	0	0	0	0	0		0	0	0	0	0	0	0		0	0	0	1	0		2	1					0	1	0		2	2	8	0	0	0	0	0	0	0	0	0	0	0	0	0	0	0	0
0	0	0	0	0	0	0	0	0	0	0	0	0	0	0	0	0	0	1	0	0	3	1						1	0		1	2	7	3	2	1	1	0	0	0	0	0	0	0	0	0	0	0	0
0	0	0	0	0	0		0	0	0	0	0	0	0		0	0	0	0	0		2	2	17	15			1	3	1	15	1	2	2	0	0	0	0	0	0	0	0	0	0	0	0	0	0	0	0
0	0	0	0	0	0		0	0	0	0	0	0	0		0	0	0	0	0		3	1					0	3	1	5	2	2	4	0	0	0	0	0	0	0	0	0	0	0	0	0	0	0	0
0	0	0	0	0	0		0	0	0	0	0	0	0		0	0	0	1	1		3	3			8	5	1	4	2	3	1	1	6	0	0	0	0	0	0	0	0	0	0	0	0	0	0	0	0
0	0	0	0	0	0		0	0	0	0	0	0	0		0	0	0	0	0		3	2	10	3			2	1	0		2	3	4	0	0	0	0	0	0	0	0	0	0	0	0	0	0	0	0
0	0	0	0	0	0		0	0	0	0	1	0	0		0	0	0	0	0		3	1					0	1	0		1	4	4	0	0	0	0	0	0	0	0	0	0	0	0	0	0	0	0
0	0	1	0	0	0		0	0	0	1	0	0	0		0	1	0	0	0		2	2	20	20			2	2	1	10	1	2	3	0	0	0	0	0	0	0	0	0	0	0	0	0	0	0	0
0	0	0	0	0	0		0	0	0	0	0	0	0		0	0	0	1	0		3	1					0	1	0		1	1	6	0	0	0	0	0	0	0	0	0	0	0	0	0	0	0	0
0	0	0	0	0	0		0	0	0	0	0	0	0		0	0	0	0	1		2	1					0	2	1	3	1	1	6	0	0	0	0	0	0	0	0	0	0	0	0	0	0	0	0
0	0	0	0	0	0		0	0	0	0	0	0	0		0	0	0	0	0		2	3			20	20	2	1	0		1	1	3	0	0	0	0	0	0	0	0	0	0	0	0	0	0	0	0
0	0	0	0	0	0		1	0	0	0	0	0	0		1	0	0	0	0		2	2	10	10			2	1	0		2	2	2	0	0	0	0	0	0	0	0	0	0	0	0	0	0	0	0
0	0	0	0	0	0		0	0	0	0	0	0	0		0	0	0	0	0		2	2	7	15			2	1	0		2	1	4	0	0	0	0	0	0	0	0	0	0	0	0	0	0	0	0
0	0	0	0	0	0		0	0	0	0	0	0	0		0	0	0	0	0		2	1					0	5	2	2	1	3	8	0	0	0	0	0	0	0	0	0	0	0	0	0	0	0	0
0	0	0	0	0	0		0	0	0	1	0	0	0		0	0	0	0	0		2	3			46	10	2	7	1	3	1	1	1	0	0	0	0	0	0	0	0	0	0	0	0	0	0	0	0
0	0	0	0	0	0		0	0	0	0	0	0	0		0	0	0	0	0		2	1					0	4	1	14	1	1	1	0	0	0	0	0	0	0	0	0	0	0	0	0	0	0	0
0	0	0	0	0	0		0	0	0	0	0	0	0		0	0	0	1	0		1	1					0	2	1	4	1	1	3	0	0	0	0	0	0	0	0	0	0	0	0	0	0	0	0
0	0	0	0	0	0		0	0	0	0	0	0	0		0	0	0	0	0		3	1					0	2	2	1	1	1	8	0	0	0	0	0	0	0	0	0	0	0	0	0	0	0	0
0	0	0	0	0	0		0	0	0	0	0	0	0		0	0	0	0	0		3	2	15	15			1	1	0		2	3	6	0	0	0	0	0	0	0	0	0	0	0	0	0	0	0	0
0	0	0	0	0	0		1	0	0	0	0	0	0		0	0	0	0	0		2	2	5	10			2	2	1	3	2	2	2	0	0	0	0	0	0	0	0	0	0	0	0	0	0	0	0
0	0	0	0	0	0		0	0	0	0	0	0	0		0	0	0	0	0		3	2	5	10			1	2	4	2	4	3	7	0	0	0	0	0	0	0	0	0	0	0	0	0	0	0	0
0	0	0	0	0	0		0	0	0	0	0	0	0		0	0	0	0	0		3	1					0	1	0		1	1	5	0	0	0	0	0	0	0	0	0	0	0	0	0	0	0	0
0	0	0	0	0	0		0	0	0	0	0	0	0		0	0	0	0	0		2	1					0	2	2	2	1	1	3	0	0	0	0	0	0	0	0	0	0	0	0	0	0	0	0
0	0	1	0	0	0		0	0	0	1	0	0	0		0	1	1	1	1		3	1					0	3	2	2	1	1	8	0	0	0	0	0	0	0	0	0	0	0	0	0	0	0	0
0	0	1	1	0	0		0	0	0	1	1	0	0		0	0	0	1	0		2	2	30	30			0	4	1	14	4	4	6	0	0	0	0	0	0	0	0	0	0	0	0	0	0	0	0
0	0	0	0	0	0		0	0	0	0	0	0	0		0	0	0	0	0		3	3			4	20	2	3	1	8	1	1	8	0	0	0	0	0	0	0	0	0	0	0	0	0	0	0	0
0	0	0	0	0	0		0	0	0	0	0	0	0		0	0	0	0	0		3	1					0	1	0		3	1	4	0	0	0	0	0	0	0	0	0	0	0	0	0	0	0	0
0	0	0	0	0	0		0	0	0	0	0	0	0		0	0	0	0	0		3	3			3	14	1	2	1	4	1	1	7	0	0	0	0	0	0	0	0	0	0	0	0	0	0	0	0
0	0	0	0	0	0		0	0	0	0	0	0	0		0	1	1	0	1		3	1					0	1	0		4	6	8	0	0	0	0	0	0	0	0	0	0	0	0	0	0	0	0
0	0	1	0	0	0		1	0	0	1	0	0	0		1	0	0	1	1		3	2	10	30			2	4	1	10	1	1	2	0	0	0	0	0	0	0	0	0	0	0	0	0	0	0	0
0	0	0	0	0	0		0	0	0	0	0	0	0		0	0	0	0	0		2	1					0	2	5	1	2	1	4	0	0	0	0	0	0	0	0	0	0	0	0	0	0	0	0
0	0	0	0	0	0		0	0	0	0	0	0	0		0	0	0	0	0		2	1					0	2	2	1	1	2	2	0	0	0	0	0	0	0	0	0	0	0	0	0	0	0	0
0	0	0	0	0	0		0	0	0	0	0	0	0		0	0	0	1	1		2	1					0	4	2	10	1	1	8	0	0	0	0	0	0	0	0	0	0	0	0	0	0	0	0
0	0	0	0	0	0		0	0	0	0	0	0	0		0	0	1	0	0		3	1					0	1	0		1	1	1	0	0	0	0	0	0	0	0	0	0	0	0	0	0	0	0
0	0	0	0	0	0		0	0	0	0	0	0	0		0	0	1	0	0		3	1					0	1	0		1	2	5	0	0	0	0	0	0	0	0	0	0	0	0	0	0	0	0
0	0	0	0	0	0		0	0	0	0	0	0	0		0	1	0	0	0		2	1					0	1	0		1	1	1	0	0	0	0	0	0	0	0	0	0	0	0	0	0	0	0
0	0	0	0	0	0		0	0	0	0	0	0	0		0	0	1	0	0		3	2	1	3			0	2	1	1	2	2	4	0	0	0	0	0	0	0	0	0	0	0	0	0	0	0	0
0	0	0	1	0	0		0	0	0	0	0	0	0		0	0	0	1	1		2	2	20	15			2	3	1	2	3	2	3	0	0	0	0	0	0	0	0	0	0	0	0	0	0	0	0
0	0	0	0	0	0		0	0	0	0	0	0	0		0	0	0	0	0		3	1					0	1	0		1	1	2	0	0	0	0	0	0	0	0	0	0	0	0	0	0	0	0
0	0	0	0	0	0	0	0	0	0	0	0	0	0	0	0	0	0	0	0	0	2	1						1	0		5	3	6	1	1	1	1	0	0	0	0	0	0	0	0	0	0	0	0
0	0	0	0	0	0		0	0	0	0	0	0	0		0	0	0	0	0		2	1					0	3	2	2	2	2	3	0	0	0	0	0	0	0	0	0	0	0	0	0	0	0	0
0	0	0	0	0	0		0	0	0	0	0	0	0		0	0	0	0	0		2	3			13	12	1	3	1	10	1	1	7	0	0	0	0	0	0	0	0	0	0	0	0	0	0	0	0
0	0	0	0	0	0		0	0	0	0	0	0	0		0	0	0	0	0		2	2	20	15			2	3	2	3	3	3	3	0	0	0	0	0	0	0	0	0	0	0	0	0	0	0	0
0	0	0	0	0	0		0	0	0	0	0	0	0		0	0	0	0	0		3	2	15	10			2	3	1	15	2	2	3	0	0	0	0	0	0	0	0	0	0	0	0	0	0	0	0
0	0	0	0	0	0		0	0	0	0	0	0	0		0	0	0	0	0		3	1					0	1	0		2	3	8	0	0	0	0	0	0	0	0	0	0	0	0	0	0	0	0
0	0	1	0	0	0		0	0	0	1	0	0	0		0	1	0	0	0		2	3			22	20	1	5	1	15	1	1	4	4	3	3	3	0	0	0	0	0	0	0	0	0	0	0	0
0	0	0	0	0	0		0	0	0	0	0	0	0		0	0	0	0	0		3	2	20	30			2	3	1	8	3	3	4	0	0	0	0	0	0	0	0	0	0	0	0	0	0	0	0
0	0	0	0	0	0		0	0	0	0	0	0	0		0	0	0	0	0		3	1					0	1	0		2	2	2	0	0	0	0	0	0	0	0	0	0	0	0	0	0	0	0
0	0	0	0	0	0		0	0	0	0	0	0	0		0	0	0	0	0		2	1					0	3	1	7	1	1	8	0	0	0	0	0	0	0	0	0	0	0	0	0	0	0	0
0	0	0	0	0	0		0	0	0	0	0	0	0		0	0	0	0	0		3	3			21	10	2	3	1	10	3	3	1	1	1	1	1	0	0	0	0	0	0	0	0	0	0	0	0
0	0	0	0	0	0		0	0	0	0	0	0	0		0	0	0	0	0		2	3			22	20	1	5	1	20	2	3	3	0	0	0	0	0	0	0	0	0	0	0	0	0	0	0	0
0	0	0	0	0	0		0	0	0	0	0	0	0		0	0	0	0	0		3	1					0	2	1	7	3	1	1	0	0	0	0	0	0	0	0	0	0	0	0	0	0	0	0
0	0	0	0	0	0		0	0	0	0	0	0	0		1	0	0	0	0		2	2	25	7			2	2	1	6	2	3	3	0	0	0	0	0	0	0	0	0	0	0	0	0	0	0	0
0	0	0	0	0	0		0	0	0	0	0	0	0		0	0	0	0	0		2	1					0	1	0		1	1	8	2	1	1	1	0	0	0	0	0	0	0	0	0	0	0	0
0	0	0	0	0	0		0	0	0	0	0	0	0		0	0	0	0	0		3	1					0	1	0		1	1	4	0	0	0	0	0	0	0	0	0	0	0	0	0	0	0	0
0	0	0	0	0	0		0	0	0	0	0	0	0		0	0	0	0	0		2	1					0	1	0		1	1	8	0	0	0	0	0	0	0	0	0	0	0	0	0	0	0	0
0	0	0	0	0	0		0	0	0	0	0	0	0		0	0	0	0	0		3	2	7	10			2	2	2	1	3	8	8	0	0	0	0	0	0	0	0	0	0	0	0	0	0	0	0
0	0	0	0	0	0		0	0	0	0	0	0	0		0	0	0	0	0		2	2	30	10			2	3	1	5	4	4	5	0	0	0	0	0	0	0	0	0	0	0	0	0	0	0	0
0	0	0	0	0	0		0	0	0	0	0	0	0		0	0	0	0	0		2	3			20	20	2	7	1	7	2	3	4	0	0	0	0	0	0	0	0	0	0	0	0	0	0	0	0
0	0	0	0	0	0		0	0	0	0	0	0	0		0	0	0	0	0		3	1					0	1	0		1	1	8	0	0	0	0	0	0	0	0	0	0	0	0	0	0	0	0
0	0	0	0	0	0		0	0	0	0	0	0	0		0	0	0	0	0		2	2	10	10			2	4	1	7	2	1	2	0	0	0	0	0	0	0	0	0	0	0	0	0	0	0	0
0	0	0	0	0	0		0	0	0	0	0	0	0		0	0	0	0	1		2	1					0	1	0		2	1	6	0	0	0	0	0	0	0	0	0	0	0	0	0	0	0	0
0	0	0	0	0	0		1	0	0	0	0	0	0		0	0	0	0	0		1	1					0	1	0		2	3	5	0	0	0	0	0	0	0	0	0	0	0	0	0	0	0	0
0	0	0	0	0	0		0	0	0	0	0	0	0		0	0	0	0	0		2	1					0	2	2	2	6	4	3	0	0	0	0	0	0	0	0	0	0	0	0	0	0	0	0
0	0	0	0	0	0		0	0	0	0	0	0	0		0	0	0	0	0		2	1					0	1	0		4	3	6	0	0	0	0	0	0	0	0	0	0	0	0	0	0	0	0
0	0	0	0	0	0		0	0	0	0	0	0	0		0	0	0	0	0		2	3			7	5	1	5	2	4	1	5	8	0	0	0	0	0	0	0	0	0	0	0	0	0	0	0	0
0	0	0	0	0	0		0	0	0	0	0	0	0		0	0	0	0	0		3	1					0	1	0		1	1	4	0	0	0	0	0	0	0	0	0	0	0	0	0	0	0	0
0	0	0	0	0	0		0	0	0	0	0	0	0		0	0	0	0	1		2	3			12	6	1	4	1	10	2	2	6	0	0	0	0	0	0	0	0	0	0	0	0	0	0	0	0
0	0	0	0	0	0		0	0	0	0	0	0	0		0	0	0	0	0		2	3			11	15	1	7	2	4	1	1	8	0	0	0	0	0	0	0	0	0	0	0	0	0	0	0	0
0	0	0	0	0	0	0	0	0	0	0	0	0	0	0	0	0	0	0	0	0	2	1						1			1	1	5
0	0	0	0	0	0		0	0	0	0	0	0	0		0	0	0	0	0		2	3			15	12	1	2	1	10	2	2	3	0	0	0	0	0	0	0	0	0	0	0	0	0	0	0	0
0	0	0	0	0	0		0	0	0	0	0	0	0		0	0	0	0	0		2	2	3	5			2	1	0		3	5	8	0	0	0	0	0	0	0	0	0	0	0	0	0	0	0	0
0	0	0	0	0	0		0	0	0	1	1	0	0		0	0	0	0	0		2	1					0	1	0		1	1	1	0	0	0	0	0	0	0	0	0	0	0	0	0	0	0	0
0	0	0	0	0	0		0	0	0	0	0	0	0		0	0	0	0	0		2	1					0	2	1	5	1	1	1	0	0	0	0	0	0	0	0	0	0	0	0	0	0	0	0
0	0	0	0	0	0		0	0	0	0	0	0	0		0	0	0	1	1		2	1					0	2	2	3	1	1	5	0	0	0	0	0	0	0	0	0	0	0	0	0	0	0	0
0	0	0	0	0	0		0	0	0	0	0	0	0		0	0	0	0	0		2	3			2	2	2	3	6	10	5	8	8	0	0	0	0	0	0	0	0	0	0	0	0	0	0	0	0
0	0	1	0	0	0		0	0	0	1	0	0	0		0	0	0	0	0		3	1					0	1	0		1	8	8	0	0	0	0	0	0	0	0	0	0	0	0	0	0	0	0
0	0	0	0	0	0		0	0	0	0	0	0	0		0	0	0	0	0		2	3			20	30	2	1	0		1	1	2	1	1	1	1	0	0	0	0	0	0	0	0	0	0	0	0
0	0	0	0	0	0	0	0	0	0	0	0	0	0	0	0	0	0	0	0	0	2	1						2			3	2	4
0	0	0	0	0	0		0	0	0	0	0	0	0		0	0	0	0	0		3	1					0	1	0		1	1	1	0	0	0	0	0	0	0	0	0	0	0	0	0	0	0	0
0	0	0	0	0	0		0	0	0	0	0	0	0		0	0	0	0	0		3	1					0	1	0		1	1	1	0	0	0	0	0	0	0	0	0	0	0	0	0	0	0	0
0	0	0	0	0	0		0	0	0	0	0	0	0		0	0	0	0	0		3	1					0	2	1	8	1	4	3	0	0	0	0	0	0	0	0	0	0	0	0	0	0	0	0
0	0	0	0	0	0		0	0	0	0	0	0	0		0	0	0	0	0		2	3			10	10	1	6	1	5	1	1	4	0	0	0	0	0	0	0	0	0	0	0	0	0	0	0	0
0	0	0	0	0	0		0	0	0	0	0	0	0		0	0	1	0	0		2	1					0	2	1	1	4	3	4	0	0	0	0	0	0	0	0	0	0	0	0	0	0	0	0
0	0	0	0	0	0	0	0	0	0	0	0	0	0	0	0	0	0	0	0	0	0	1						1		8	2	2	4
0	0	0	0	0	0		0	0	0	0	0	0	0		0	0	0	0	0		2	3			13	10	1	3	1	12	2	1	8	0	0	0	0	0	0	0	0	0	0	0	0	0	0	0	0
0	0	0	0	0	0		0	0	0	0	0	0	0		0	0	0	0	0		1	2	5	5			2	1	0		1	6	6	0	0	0	0	0	0	0	0	0	0	0	0	0	0	0	0
0	0	0	0	0	0	0	0	0	0	0	0	0	0	0	0	0	0	0	0	0	2	1						2	1	10	1	1	1	2	1	1	1	0	0	0	0	0	0	0	0	0	0	0	0
0	0	0	0	0	0	0	0	0	0	0	0	0	0	0	0	0	0	1	0	0	3	1						1	0		1	1	1	2	1	2	1	0	0	0	0	0	0	0	0	0	0	0	0
0	0	0	0	0	0	0	0	0	0	0	0	0	0	0	0	0	0	1	0	0	2	1						2	2	2	2	1	2	3	2	2	1	0	0	0	0	0	0	0	0	0	0	0	0
0	0	0	0	0	0	0	0	0	0	0	0	0	0	0	0	0	0	0	0	0	2	1						1	0		1	1	1	2	1	1	1	0	0	0	0	0	0	0	0	0	0	0	0
0	0	0	0	0	0	0	0	0	0	0	0	0	0	0	0	0	0	0	0	0	2	1						1	0		1	1	1	2	2	1	1	0	0	0	0	0	0	0	0	0	0	0	0
0	0	0	0	0	0	0	0	0	0	0	0	0	0	0	0	0	0	0	0	1	3	1						1	0		1	1	8	1	1	1	1	0	0	0	0	0	0	0	0	0	0	0	0
0	0	0	0	0	0	0	0	0	0	0	0	0	0	0	0	0	0	0	0	0	2	1						1	0		4	4	6	2	1	3	2	0	0	0	0	0	0	0	0	0	0	0	0
0	0	0	0	0	0	0	0	0	0	0	0	0	0	0	0	0	0	0	0	0	2	1						1	0		1	1	1	1	1	1	1	0	0	0	0	0	0	0	0	0	0	0	0
0	0	0	0	0	0	0	0	0	0	0	0	0	0	0	0	0	0	0	1	0	3	1						1	0		1	1	1	1	1	1	1	0	0	0	0	0	0	0	0	0	0	0	0
0	0	0	0	0	0	0	0	0	0	0	0	0	0	0	0	0	0	0	0	0	3	1						2	3	3	2	6	6	1	1	1	1	0	0	0	0	0	0	0	0	0	0	0	0
0	0	0	0	0	0	0	0	0	0	0	0	0	0	0	0	0	1	1	0	0	3	1						2	1	1	2	3	8	1	1	1	1	0	0	0	0	0	0	0	0	0	0	0	0
0	0	0	0	0	0	0	0	0	0	0	0	0	0	0	0	0	0	0	0	0	2	1						1	0		1	1	3	2	1	2	3	0	0	0	0	0	0	0	0	0	0	0	0
0	0	0	0	0	0	0	0	0	0	0	0	0	0	0	0	0	0	0	0	0	3	1						1	0		1	1	1	2	2	1	2	0	0	0	0	0	0	0	0	0	0	0	0
0	0	0	0	0	0	0	0	0	0	0	0	0	0	0	0	0	0	1	0	0	2	1						2	1	4	3	3	8	1	1	1	1	0	0	0	0	0	0	0	0	0	0	0	0
0	0	0	0	0	0	0	0	0	0	0	0	0	0	0	0	0	0	0	0	0	3	1						1	0		1	1	6	2	1	3	2	0	0	0	0	0	0	0	0	0	0	0	0
0	0	0	0	0	0	0	0	0	0	0	0	0	0	0	0	0	0	0	0	1	3	1						1	0		1	1	2	1	1	1	1	0	0	0	0	0	0	0	0	0	0	0	0
0	0	0	0	0	0	0	0	0	0	0	0	0	0	0	0	0	0	0	0	0	2	1						1	0		1	2	5	1	2	2	1	0	0	0	0	0	0	0	0	0	0	0	0
0	0	0	0	0	0	0	0	0	0	0	0	0	0	0	0	0	0	0	0	0	3	1						1	0		2	2	6	2	1	1	1	0	0	0	0	0	0	0	0	0	0	0	0
0	0	0	0	0	0	0	0	0	0	0	0	0	0	0	0	0	0	1	0	0	2	1						2	2	2	1	1	1	4	1	2	3	0	0	0	0	0	0	0	0	0	0	0	0
0	0	0	0	0	0	0	0	0	0	0	0	0	0	0	0	0	0	1	0	0	3	1						2	2	3	2	2	7	1	1	1	1	0	0	0	0	0	0	0	0	0	0	0	0
0	0	0	0	0	0	0	0	0	0	0	0	0	0	0	0	0	0	0	0	0	3	1						1	0		1	1	6	1	1	1	1	0	0	0	0	0	0	0	0	0	0	0	0
0	0	0	0	0	0	0	0	0	0	0	0	0	0	0	0	0	0	1	0	0	2	1						1	0		1	2	4	1	1	1	1	0	0	0	0	0	0	0	0	0	0	0	0
0	0	0	0	0	0	0	0	0	0	0	0	0	0	0	0	0	0	0	0	0	3	1						1	0		1	1	1	1	1	1	1	0	0	0	0	0	0	0	0	0	0	0	0
0	0	0	0	0	0	0	1	0	0	0	0	0	0	0	0	0	0	1	1	0	3	1						1	0		1	1	7	1	2	1	1	0	0	0	0	0	0	0	0	0	0	0	0
0	0	0	0	0	0	0	1	0	0	0	0	0	0	0	0	0	0	0	0	0	2	3			10	3		2	1	7	5	5	5	1	1	1	1	0	0	0	0	0	0	0	0	0	0	0	0
0	0	0	0	0	0	0	0	0	0	0	0	0	0	0	0	0	0	0	0	0	2	1						1	0		1	4	8	2	1	2	2	0	0	0	0	0	0	0	0	0	0	0	0
0	0	0	0	0	0	0	0	0	0	0	0	0	0	0	0	0	0	1	0	0	2	1						2	2	1	1	2	6	2	2	3	3	0	0	0	0	0	0	0	0	0	0	0	0
0	0	0	0	0	0	0	0	0	0	0	0	0	0	0	0	0	0	0	0	0	2	1						3	1	3	1	1	2	3	1	4	4	0	0	0	0	0	0	0	0	0	0	0	0
0	0	0	0	0	0	0	0	0	0	0	0	0	0	0	0	0	0	0	0	1	2	1						3	1	10	1	4	8	2	1	1	1	0	0	0	0	0	0	0	0	0	0	0	0
0	0	0	0	0	0	0	0	0	0	0	0	0	0	0	0	0	0	0	0	1	3	1						1	0		3	3	4	2	2	1	1	0	0	0	0	0	0	0	0	0	0	0	0
0	0	0	0	0	0	0	0	0	0	0	0	0	0	0	0	0	0	0	0	0	2	1						1	0		2	3	4	3	1	1	2	0	0	0	0	0	0	0	0	0	0	0	0
0	0	0	0	0	0	0	0	0	0	0	0	0	0	0	0	0	0	0	0	0	2	1						2	1	4	1	1	6	1	1	1	1	0	0	0	0	0	0	0	0	0	0	0	0
0	0	0	0	0	0	0	0	0	0	0	0	0	0	0	0	0	0	0	0	0	3	1						3	2	2	1	1	8	1	1	1	1	0	0	0	0	0	0	0	0	0	0	0	0
0	0	0	0	0	0	0	0	0	0	0	0	0	0	0	0	0	0	1	0	0	2	1						1	0		1	1	2	2	3	1	1	0	0	0	0	0	0	0	0	0	0	0	0
0	0	0	0	0	0	0	0	0	0	0	0	0	0	0	0	0	0	0	0	0	2	1						1	2	1	1	1	2	2	2	2	2	0	0	0	0	0	0	0	0	0	0	0	0
0	0	0	0	1	0	0	0	0	0	0	0	0	0	0	0	1	0	0	0	0	2	1						1	0		1	1	1	1	1	1	1	0	0	0	0	0	0	0	0	0	0	0	0
0	0	0	0	0	0	0	0	0	0	0	0	0	0	0	0	0	0	0	0	0	3	1						1	0		2	4	6	1	1	1	1	0	0	0	0	0	0	0	0	0	0	0	0
0	0	0	0	0	0	0	0	0	0	0	0	0	0	0	0	0	0	0	0	0	3	1						2	2	3	1	1	8	2	1	1	1	0	0	0	0	0	0	0	0	0	0	0	0
0	0	0	0	0	0	0	0	0	0	0	0	0	0	0	0	1	1	1	1	0	3	1					0	4	2	3	1	1	7	3	2	1	2	0	0	0	0	0	0	0	0	0	0	0	0
0	0	0	0	0	0	0	0	0	0	0	0	0	0	0	0	0	0	1	1	0	2	1						1	0		2	3	4	2	1	1	1	0	0	0	0	0	0	0	0	0	0	0	0
0	0	0	0	0	0	0	0	0	0	0	0	0	0	0	0	0	0	0	1	0	3	1						2	2	3	1	1	7	1	1	1	1	0	0	0	0	0	0	0	0	0	0	0	0
0	0	0	0	0	0		0	0	0	0	0	0	0		0	0	0	0	1		2	3			10	15	1	2	1	10	3	3	3	0	0	0	0	0	0	0	0	0	0	0	0	0	0	0	0
0	0	0	0	0	0	0	0	0	0	0	0	0	0	0	0	0	0	0	0	0	2	2	8	10				3	1	5	5	1	6	1	1	1	1	0	0	0	0	0	0	0	0	0	0	0	0
0	0	0	0	0	0		0	0	0	0	0	0	0		0	0	0	0	0		3	1					0	2	2	2	1	1	4	0	0	0	0	0	0	0	0	0	0	0	0	0	0	0	0
0	0	0	0	0	0		0	0	0	0	0	0	0		0	0	0	0	0		2	1					0	2	2	1	1	4	4	1	1	1	1	0	0	0	0	0	0	0	0	0	0	0	0
0	0	0	0	0	0		0	0	0	0	0	0	0		0	1	0	0	0		2	0					0	3	1	5	1	1	3	0	0	0	0	0	0	0	0	0	0	0	0	0	0	0	0
0	0	0	0	0	0		0	0	0	0	0	0	0		0	0	0	0	0		2	1					0	1	0		1	1	2	0	0	0	0	0	0	0	0	0	0	0	0	0	0	0	0
0	0	0	0	0	0		0	0	0	0	0	0	0		0	0	0	0	0		2	2	10	20			0	2	1	10	1	1	1	0	0	0	0	0	0	0	0	0	0	0	0	0	0	0	0
0	0	1	1	0	0		0	0	0	1	1	0	0		0	0	0	0	0		2	3				10	0	8	1	12	1	1	1	0	0	0	0	0	0	0	0	0	0	0	0	0	0	0	0
0	0	1	0	0	0		0	0	0	1	0	0	0		0	0	0	0	0		3	1					0	4	1		8	8	8	0	0	0	0	0	0	0	0	0	0	0	0	0	0	0	0
0	0	0	0	0	0		0	0	0	0	0	0	0		0	0	0	0	0		2	1					0	3	1	3	1	1	1	0	0	0	0	0	0	0	0	0	0	0	0	0	0	0	0
0	0	0	0	0	0		0	0	0	0	0	0	0		0	0	0	0	0		2	1					0	1	0		7	7	7	0	0	0	0	0	0	0	0	0	0	0	0	0	0	0	0
0	0	0	0	1	0		0	0	0	0	0	1	0		0	0	0	0	0		2	1					0	1	0		3	3	3	0	0	0	0	0	0	0	0	0	0	0	0	0	0	0	0
0	0	0	0	0	0		1	0	0	0	0	0	0		0	1	0	0	0		2	2	25	10			2	1	0		8	2	2	0	0	0	0	0	0	0	0	0	0	0	0	0	0	0	0
0	0	0	0	0	0		1	0	0	0	0	0	0		1	0	0	1	0		0	2	18	20			0	1	0		3	3	3	0	0	0	0	0	0	0	0	0	0	0	0	0	0	0	0
0	0	1	0	0	0		0	0	0	1	0	0	0		0	0	0	0	0		2	1					0	1	0		1	1	1	0	0	0	0	0	0	0	0	0	0	0	0	0	0	0	0
0	0	1	1	1	0		0	0	0	1	1	1	0		0	0	0	0	0		2	1					0	0	0		1	1	3	0	0	0	0	0	0	0	0	0	0	0	0	0	0	0	0
0	0	0	0	0	0		0	0	0	0	0	0	0		0	0	0	0	0		2	3			50	10	0	3	6		0	0	0	0	0	0	0	0	0	0	0	0	0	0	0	0	0	0	0
1	0	0	0	0	0		1	1	0	0	0	0	0		1	1	0	0	0		0	3			40	10	0	1	0		4	0	0	0	0	0	0	0	0	0	0	0	0	0	0	0	0	0	0
0	0	0	0	0	0		0	0	0	0	0	0	0		0	0	0	0	0		1	3			40	10	0	1	0		1	1	1	0	0	0	0	0	0	0	0	0	0	0	0	0	0	0	0
0	0	0	0	0	0		0	0	0	0	0	0	0		0	0	0	0	0		2	1					0	1	0		1	4	8	0	0	0	0	0	0	0	0	0	0	0	0	0	0	0	0
0	1	1	0	0	0		0	0	0	1	0	0	0		0	0	0	0	0		2	3			50	20	2	1	0		3	4	8	0	0	0	0	0	0	0	0	0	0	0	0	0	0	0	0
0	0	0	0	0	0		0	0	0	0	0	0	0		0	0	0	0	0		2	0					0	0	0		0	0	0	0	0	0	0	0	0	0	0	0	0	0	0	0	0	0	0
0	0	1	1	0	0		1	0	0	1	1	0	0		1	0	0	0	0		2	2	20	10			0	1	0		1	2	3	0	0	0	0	0	0	0	0	0	0	0	0	0	0	0	0
0	0	0	0	0	0		0	0	0	0	0	0	0		0	1	0	0	0		2	1					0	2	1		3	0	3	0	0	0	0	0	0	0	0	0	0	0	0	0	0	0	0
0	0	0	0	0	1		1	0	0	0	0	0	0		0	0	0	0	0		1	1					0	2	1	5	2	1	1	0	0	0	0	0	0	0	0	0	0	0	0	0	0	0	0
0	0	1	1	0	0		0	0	0	1	1	0	0		0	0	0	0	0		2	1					0	4	1	7	2	2	3	0	0	0	0	0	0	0	0	0	0	0	0	0	0	0	0
0	0	0	1	0	0		0	0	0	0	1	0	0		0	0	0	0	0		2	1					0	1	0		1	1	1	0	0	0	0	0	0	0	0	0	0	0	0	0	0	0	0
1	0	1	0	0	0		0	1	0	1	0	0	0		0	1	0	0	0		3	1					0	1	0		1	1	8	0	0	0	0	0	0	0	0	0	0	0	0	0	0	0	0
0	0	0	1	0	0		0	0	0	0	1	0	0		0	0	0	0	0		0	0					0	2	0	3	6	6	0	0	0	0	0	0	0	0	0	0	0	0	0	0	0	0	0
0	0	0	0	0	0		0	0	0	0	0	0	0		0	0	0	0	0		2	3			50	15	2	1	0		1	1	2	0	0	0	0	0	0	0	0	0	0	0	0	0	0	0	0
0	0	1	0	0	0		0	0	0	1	0	0	0		0	0	0	1	0		0	0			40	15	2	2	2	2	5	8	8	0	0	0	0	0	0	0	0	0	0	0	0	0	0	0	0
0	0	0	0	0	0		0	0	0	0	0	0	0		0	0	0	0	0		2	1					0	1	0		4	4	4	0	0	0	0	0	0	0	0	0	0	0	0	0	0	0	0
0	0	0	0	0	0		0	0	0	0	0	0	0		0	0	1	1	1		2	1					0	0	0		1	1	1	0	0	0	0	0	0	0	0	0	0	0	0	0	0	0	0
0	0	0	0	0	0		1	0	0	0	0	0	0		0	0	0	1	1		3	1					0	1	0		1	1	8	0	0	0	0	0	0	0	0	0	0	0	0	0	0	0	0
0	0	0	0	0	0		0	0	0	0	0	0	0		0	1	0	0	0		3	1					0	4	2	3	1	1	4	0	0	0	0	0	0	0	0	0	0	0	0	0	0	0	0
0	0	0	0	0	0		0	0	0	0	0	0	0		0	0	0	1	0		2	1					0	3	1	8	2	2	3	0	0	0	0	0	0	0	0	0	0	0	0	0	0	0	0
0	0	0	0	0	0		0	0	0	0	0	0	0		0	0	0	1	0		2	1					0	2	1	4	1	3	4	0	0	0	0	0	0	0	0	0	0	0	0	0	0	0	0
0	0	0	0	0	0		0	0	0	0	0	0	0		0	0	0	0	0		3	1					0	0	4		0	0	5	0	0	0	0	0	0	0	0	0	0	0	0	0	0	0	0
0	0	1	0	0	0		0	0	0	1	0	0	0		0	0	0	0	0		0	1					0	1	0		1	1	1	0	0	0	0	0	0	0	0	0	0	0	0	0	0	0	0
0	0	0	0	0	0		0	0	0	0	0	0	0		0	0	0	0	0		2	2	14	10			0	3	1	7	3	3	3	0	0	0	0	0	0	0	0	0	0	0	0	0	0	0	0
0	0	0	0	0	0		0	0	0	0	0	0	0		0	0	0	0	1		2	1					0	1	0		6	6	4	0	0	0	0	0	0	0	0	0	0	0	0	0	0	0	0
0	0	0	0	0	0		1	0	0	0	0	0	0		1	0	0	0	0		3	1					0	1	0		1	1	4	0	0	0	0	0	0	0	0	0	0	0	0	0	0	0	0
0	0	1	1	0	0		0	0	0	0	0	0	0		0	0	0	1	1		2	1					0	1	0		3	0	0	0	0	0	0	0	0	0	0	0	0	0	0	0	0	0	0
0	0	1	0	0	0		0	0	0	1	0	0	0		0	0	0	0	0		2	1					0	1	0		4	3	3	0	0	0	0	0	0	0	0	0	0	0	0	0	0	0	0
0	0	0	0	0	0		0	0	0	0	0	0	0		0	0	0	0	0		2	0	32	20			0	6	4	4	1	1	3	0	0	0	0	0	0	0	0	0	0	0	0	0	0	0	0
0	0	0	0	0	0		1	0	0	0	0	0	0		0	0	0	0	0		0	1					0	1	0		3	0	4	0	0	0	0	0	0	0	0	0	0	0	0	0	0	0	0
0	0	0	0	0	0		0	0	0	0	0	0	0		0	0	0	1	0		2	1					0	1	0		0	6	0	0	0	0	0	0	0	0	0	0	0	0	0	0	0	0	0
0	0	0	0	0	0		0	0	0	0	0	0	0		0	0	0	0	1		3	1					0	1	0		2	2	4	0	0	0	0	0	0	0	0	0	0	0	0	0	0	0	0
0	0	0	0	0	0		0	0	0	0	0	0	0		0	1	0	1	1		3	1					0	3	1	5	1	1	1	0	0	0	0	0	0	0	0	0	0	0	0	0	0	0	0
0	0	1	1	0	0		0	0	0	0	0	0	0		0	0	0	0	0		2	0					0	0	0		0	0	0	0	0	0	0	0	0	0	0	0	0	0	0	0	0	0	0
0	0	0	0	0	0		0	0	0	0	0	0	0		0	0	0	0	1		2	1					0	1	0		1	1	1	0	0	0	0	0	0	0	0	0	0	0	0	0	0	0	0
0	0	1	0	0	0		0	0	0	1	0	0	0		0	0	0	0	0		2	1					0	3	0	3	1	1	1	0	0	0	0	0	0	0	0	0	0	0	0	0	0	0	0
0	0	1	0	0	0		0	0	0	1	0	0	0		0	0	0	1	0		2	1					0	1	0		4	0	0	0	0	0	0	0	0	0	0	0	0	0	0	0	0	0	0
0	0	0	0	0	0		0	0	0	0	0	0	0		0	0	0	0	0		2	1					0	1	0		1	1	7	0	0	0	0	0	0	0	0	0	0	0	0	0	0	0	0
0	0	0	0	0	0		0	0	0	0	0	0	0		0	0	0	0	0		2	1					0	1	0		2	2	4	0	0	0	0	0	0	0	0	0	0	0	0	0	0	0	0
0	0	0	0	0	0		0	0	0	0	0	0	0		0	0	0	0	0		2	1					0	1	0		1	1	3	0	0	0	0	0	0	0	0	0	0	0	0	0	0	0	0
0	0	0	0	0	0		0	0	0	0	0	0	0		0	0	0	0	0		2	1					0	1	0		1	1	1	0	0	0	0	0	0	0	0	0	0	0	0	0	0	0	0
0	0	0	0	0	0		0	0	0	0	0	0	0		0	0	1	0	0		2	2	6				0	4	1	7	1	1	1	0	0	0	0	0	0	0	0	0	0	0	0	0	0	0	0
0	0	0	0	0	0		1	0	0	0	0	0	0		0	0	0	0	0		2	3			50	20	0	3	1	14	2	2	2	0	0	0	0	0	0	0	0	0	0	0	0	0	0	0	0
0	0	1	0	0	0		1	0	0	1	0	0	0		1	0	0	0	0		3	1					0	1	1		1	1	1	0	0	0	0	0	0	0	0	0	0	0	0	0	0	0	0
1	0	1	1	0	0		0	1	0	1	1	0	0		0	0	0	0	1		0	1					0	1	0		0	8	0	0	0	0	0	0	0	0	0	0	0	0	0	0	0	0	0
0	0	0	0	0	0		0	0	0	0	0	0	0		0	0	0	0	0		2	1					0	1	0		2	2	2	0	0	0	0	0	0	0	0	0	0	0	0	0	0	0	0
0	0	0	0	0	0		0	0	0	0	0	0	0		0	0	0	0	1		2	2	15	10			1	1	0		2	2	3	0	0	0	0	0	0	0	0	0	0	0	0	0	0	0	0
0	0	0	0	0	0		0	0	0	0	0	0	0		0	0	0	1	0		2	1					0	1	0		1	3	6	0	0	0	0	0	0	0	0	0	0	0	0	0	0	0	0
0	0	0	0	0	0	0	0	0	0	0	0	0	0	0	0	0	0	0	0	0	3	3			10	12		2		5	1	1	3
0	0	0	0	0	0		0	0	0	0	0	0	0		0	1	0	0	0		2	1					0	2	2	3	3	3	2	0	0	0	0	0	0	0	0	0	0	0	0	0	0	0	0
0	0	0	0	0	0		0	0	0	0	0	0	0		0	0	0	0	1		3	2	10	15			2	2	1	15	4	3	4	0	0	0	0	0	0	0	0	0	0	0	0	0	0	0	0
0	0	0	0	0	0		0	0	0	0	0	0	0		0	0	0	0	0		3	1					0	1	0		1	1	4	0	0	0	0	0	0	0	0	0	0	0	0	0	0	0	0
0	0	0	0	0	0		0	0	0	0	0	0	0		0	0	0	0	0		3	1					0	0	0		3	1	3	0	0	0	0	0	0	0	0	0	0	0	0	0	0	0	0
0	0	0	0	0	0		0	0	0	0	0	0	0		0	0	0	0	0		2	3			10	10	2	2	2	4	1	1	3	0	0	0	0	0	0	0	0	0	0	0	0	0	0	0	0
0	0	0	0	0	0		0	0	0	0	0	0	0		0	0	0	0	0		2	1					0	1	0		1	1	3	0	0	0	0	0	0	0	0	0	0	0	0	0	0	0	0
0	0	0	0	0	0		0	0	0	0	0	0	0		0	0	0	0	0		2	1					0	1	0		2	1	2	0	0	0	0	0	0	0	0	0	0	0	0	0	0	0	0
0	0	0	1	0	0		0	0	0	0	1	0	0		0	0	0	0	0		2	0	15	10			0	1	0		1	1	1	0	0	0	0	0	0	0	0	0	0	0	0	0	0	0	0
0	0	0	0	0	0		0	0	0	0	0	0	0		0	0	1	0	0		3	1					0	3	1	5	4	6	8	0	0	0	0	0	0	0	0	0	0	0	0	0	0	0	0
0	0	1	0	0	0		0	0	0	1	0	0	0		0	0	0	0	0		2	1					0	1	0		1	1	1	0	0	0	0	0	0	0	0	0	0	0	0	0	0	0	0
0	0	0	0	0	0		0	0	0	0	0	0	0		0	0	0	0	0		2	3			10	15	2	2	2	2	1	1	2	0	0	0	0	0	0	0	0	0	0	0	0	0	0	0	0
0	0	0	0	0	0		0	0	0	0	0	0	0		0	0	0	0	0		3	2	10	20			1	2	1	10	1	1	8	0	0	0	0	0	0	0	0	0	0	0	0	0	0	0	0
0	0	0	0	0	1		0	0	0	0	0	0	0		0	0	0	0	0		3	0					0	1	2	2	1	1	1	0	0	0	0	0	0	0	0	0	0	0	0	0	0	0	0
0	0	0	0	0	0		0	0	0	0	0	0	0		0	0	0	0	0		2	2	15	6			2	1	0		1	1	1	0	0	0	0	0	0	0	0	0	0	0	0	0	0	0	0
0	0	0	0	0	0		0	0	0	0	0	0	0		0	0	0	1	1		2	2	20	10			2	5	0	7	1	1	1	0	0	0	0	0	0	0	0	0	0	0	0	0	0	0	0
0	0	0	0	0	0		0	0	0	0	0	0	0		0	0	0	0	0		2	1					0	3	2	1	1	1	2	0	0	0	0	0	0	0	0	0	0	0	0	0	0	0	0
0	0	0	0	0	0		0	0	0	0	0	0	0		0	0	0	0	0		3	1					0	3	1	3	1	1	1	0	0	0	0	0	0	0	0	0	0	0	0	0	0	0	0
0	0	0	0	0	0		0	0	0	0	0	0	0		0	0	0	0	0		0	2	48	20			2	3	0	4	0	0	4	0	0	0	0	0	0	0	0	0	0	0	0	0	0	0	0
0	0	0	0	0	0		0	0	0	0	0	0	0		0	0	0	0	0		3	1					0	1	0		4	4	6	0	0	0	0	0	0	0	0	0	0	0	0	0	0	0	0
0	0	0	0	0	0	0	0	0	0	0	0	0	0	0	0	0	0	0	0	0	2	1						1		1	1	2	1
0	0	0	0	0	0		0	0	0	0	0	0	0		0	0	0	0	0		2	1					0	1	0		1	1	2	0	0	0	0	0	0	0	0	0	0	0	0	0	0	0	0
0	0	0	0	0	0		0	0	0	0	0	0	0		0	0	0	0	0		2	1					0	1	0		1	1	2	0	0	0	0	0	0	0	0	0	0	0	0	0	0	0	0
0	0	0	0	0	0		0	0	0	0	0	0	0		0	0	0	0	0		2	1					0	1	0		1	1	3	0	0	0	0	0	0	0	0	0	0	0	0	0	0	0	0
0	0	0	0	0	0		0	0	0	0	0	0	0		0	0	0	0	0		3	2	8	10			2	1	0		1	1	2	1	1	1	1	0	0	0	0	0	0	0	0	0	0	0	0
0	0	1	0	1	0		0	0	0	0	0	0	0		0	1	0	0	0		3	1					0	1	0		1	1	1	0	0	0	0	0	0	0	0	0	0	0	0	0	0	0	0
0	0	1	0	0	0		0	0	0	1	0	0	0		0	0	0	0	0		2	3			60	20	1	1	0		1	1	1	0	0	0	0	0	0	0	0	0	0	0	0	0	0	0	0
0	0	0	0	0	0		0	0	0	0	0	0	0		0	0	0	0	0		2	3			10	15	1	3	5	3	1	1	4	0	0	0	0	0	0	0	0	0	0	0	0	0	0	0	0
0	0	0	0	0	0	0	0	0	0	0	0	0	0	0	0	0	0	0	0	0	0	3			15	15		8		10	1	1	8
0	0	0	0	0	0		0	0	0	0	0	0	0		0	0	0	0	0		2	0					0	1	0		1	0	0	0	0	0	0	0	0	0	0	0	0	0	0	0	0	0	0
0	0	0	0	0	0		0	0	0	0	0	0	0		0	0	0	0	0		1	3			15	20	2	5	0	20	2	3	3	0	0	0	0	0	0	0	0	0	0	0	0	0	0	0	0
0	0	0	0	0	0		0	0	0	0	0	0	0		0	0	0	0	0		3	1					0	2	2	2	1	1	4	0	0	0	0	0	0	0	0	0	0	0	0	0	0	0	0
0	0	0	0	0	0		0	0	0	0	0	0	0		0	0	0	0	0		0	2	38	40			1	2	2	3	1	1	1	0	0	0	0	0	0	0	0	0	0	0	0	0	0	0	0
0	0	0	0	0	0		0	0	0	0	0	0	0		0	0	0	0	0		2	3			20	20	2	4	1	10	1	1	4	0	0	0	0	0	0	0	0	0	0	0	0	0	0	0	0
0	0	0	0	0	0	0	0	0	0	0	0	0	0	0	0	0	0	0	0	0	2	1						1	0		1	1	1	2	1	2	1	0	0	0	0	0	0	0	0	0	0	0	0
0	0	0	0	0	0	0	0	0	0	0	0	0	0	0	0	0	0	0	0	1	2	2	20	10				3	1	5	3	3	2	1	1	1	1	0	0	0	0	0	0	0	0	0	0	0	0
0	0	0	0	0	0	0	0	0	0	0	0	0	0	0	0	0	0	0	0	0	2	2	10	20				2	1	6	1	1	1	2	2	1	1	0	0	0	0	0	0	0	0	0	0	0	0
0	0	0	0	0	0	0	0	0	0	0	0	0	0	0	0	1	1	1	1	0	3	1						2	6	1	1	1	2	2	2	1	1	0	0	0	0	0	0	0	0	0	0	0	0
0	0	0	0	0	0	0	0	0	0	0	0	0	0	0	0	0	0	0	0	0	2	3			15	15		4	1	4	1	6	4	1	1	1	1	0	0	0	0	0	0	0	0	0	0	0	0
0	0	0	0	1	0	0	0	0	0	0	0	0	0	0	0	0	0	0	0	1	2	1						4	4	4	2	3	4	1	1	1	1	0	0	0	0	0	0	0	0	0	0	0	0
0	0	0	0	0	0	0	0	0	0	0	0	0	0	0	0	0	0	0	0	0	2	1						1	0		1	3	3	1	1	1	1	0	0	0	0	0	0	0	0	0	0	0	0
0	0	0	0	0	0	0	0	0	0	0	0	0	0	0	0	0	0	0	0	0	2	1						1	0		1	1	1	1	1	1	1	0	0	0	0	0	0	0	0	0	0	0	0
0	0	0	0	0	0	0	0	0	0	0	0	0	0	0	0	0	0	0	0	0	2	2	20	20				2	1	6	2	3	5	1	1	1	1	0	0	0	0	0	0	0	0	0	0	0	0
0	0	1	0	0	0	1	0	0	0	1	0	0	0	1	0	0	0	0	0	0	2	1						1	0		3	1	1	1	1	1	1	1	1	1	1	1	1	1	1	1	1	1	1
0	0	0	0	0	0	0	0	0	0	0	0	0	0	0	0	0	0	0	0	0	2	3			10	10		2	2	5	1	1	1	1	1	1	1	0	0	0	0	0	0	0	0	0	0	0	0
0	0	0	0	0	0	0	0	0	0	0	0	0	0	0	0	0	0	0	0	0	3	1						1	0		2	2	3	1	2	1	1	0	0	0	0	0	0	0	0	0	0	0	0
0	0	0	0	0	0	0	0	0	0	0	0	0	0	0	0	0	0	0	0	1	2	3			20	20		4	1	7	2	2	3	1	1	1	1	0	0	0	0	0	0	0	0	0	0	0	0
0	0	0	0	0	0	0	0	0	0	0	0	0	0	0	0	0	0	0	0	0	2	2	3					1		0	4	4	4
0	0	0	0	0	0	0	0	0	0	0	0	0	0	0	0	0	1	1	1	0	2	3			25	20		3	1	7	1	1	1	1	1	1	1	0	0	0	0	0	0	0	0	0	0	0	0
0	0	0	0	0	0	0	0	0	0	0	0	0	0	0	0	0	0	0	0	0	3	1						1	0		1	1	6	1	1	1	1	0	0	0	0	0	0	0	0	0	0	0	0
0	0	0	0	0	0	0	0	0	0	0	0	0	0	0	0	0	0	0	0	0	0	0						0	0		0	0	0	0	0	0	0	0	0	0	0	0	0	0	0	0	0	0	0
0	0	0	0	0	0	0	0	0	0	1	0	0	0	0	0	0	0	0	0	1	3	2	20	50				4	1	7	4	4	4	2	1	1	1	0	0	0	0	0	0	0	0	0	0	0	0
0	0	0	0	0	0	0	0	0	0	0	0	0	0	0	0	0	1	0	0	0	3	1						2	2	2	1	1	1	2	2	1	1	0	0	0	0	0	0	0	0	0	0	0	0
0	0	0	0	0	0	0	0	0	0	0	0	0	0	0	0	0	0	0	0	0	2	1						3	2	1	1	1	1	2	1	1	1	0	0	0	0	0	0	0	0	0	0	0	0
0	0	0	0	0	0	0	0	0	0	0	0	0	0	0	0	0	0	0	0	0	2	1						5	2	4	1	1	1	1	1	1	1	0	0	0	0	0	0	0	0	0	0	0	0
0	0	0	0	0	0	0	0	0	0	0	0	0	0	0	0	1	0	0	0	0	2	1						1	0		1	1	1	1	1	1	1	0	0	0	0	0	0	0	0	0	0	0	0
0	0	0	0	0	0	0	1	0	0	0	0	0	0	0	0	0	0	0	0	0	2	1						1	2	1	1	7	7	1	1	1	1	0	0	0	0	0	0	0	0	0	0	0	0
0	0	0	0	0	0	0	0	0	0	0	0	0	0	0	0	0	0	0	0	0	1	2	5	8				1	1	3	3	3	4	1	1	1	1	0	0	0	0	0	0	0	0	0	0	0	0
0	0	0	0	0	0	0	0	0	0	0	0	0	0	0	0	0	0	0	0	0	2	3			2	10		1	0		2	1	7	1	1	1	1	0	0	0	0	0	0	0	0	0	0	0	0
0	0	0	0	0	0	0	0	0	0	0	0	0	0	0	0	0	0	0	0	0	2	3			15	15		2		7	1	1	1
0	0	0	0	0	0		0	0	0	0	0	0	0		0	0	0	0	0		2	1					0	1	0		1	1	2	0	0	0	0	0	0	0	0	0	0	0	0	0	0	0	0
0	0	0	0	0	0	0	0	0	0	0	0	0	0	0	0	0	0	0	1	0	2	2	5	10				4	2	15	1	1	6	2	1	1	1	0	0	0	0	0	0	0	0	0	0	0	0
0	0	0	0	0	0	0	0	0	0	0	1	0	0	0	0	0	0	0	0	0	2	3			20	20		2		20	1	1	1
0	0	0	0	0	0	0	0	0	0	0	0	0	0	0	0	0	0	0	0	0	3	2	10	13				4	2	8	1	1	1	1	1	1	1	0	0	0	0	0	0	0	0	0	0	0	0
0	0	0	0	0	0	0	0	0	0	0	0	0	0	0	0	1	0	1	1	0	2	2	10	10				1		7	4	4	3
0	0	0	0	0	0	0	0	0	0	0	0	0	0	0	0	0	0	0	0	0	3	3			16	5		3		10	1	2	3
0	0	0	0	0	0		0	0	0	0	0	0	0		0	0	0	0	0		2	3			25	15	2	3	1	6	1	1	2	0	0	0	0	0	0	0	0	0	0	0	0	0	0	0	0
0	0	0	0	0	0	0	0	0	0	0	0	0	0	0	0	0	0	0	0	0	3	2	5	10				3	6	6	5	6	8	2	1	1	1	0	0	0	0	0	0	0	0	0	0	0	0
0	0	0	0	0	0	0	0	0	0	0	0	0	0	0	0	0	0	0	0	0	2	1						1	1	1	2	2	4	1	1	1	1	0	0	0	0	0	0	0	0	0	0	0	0
0	0	0	0	0	0	0	0	0	0	0	0	0	0	0	0	0	0	0	0	0	3	1						2	1	1	1	3	3	1	1	1	1	0	0	0	0	0	0	0	0	0	0	0	0
0	0	0	0	0	0	0	0	0	0	0	0	0	0	0	0	0	0	0	0	0	2	3			20	5		3		12	3	3	4
0	0	0	0	0	0	0	0	0	0	0	0	0	0	0	0	0	0	0	0	0	3	1						1	0		4	4	4	1	1	1	1	0	0	0	0	0	0	0	0	0	0	0	0
0	0	0	0	0	0	0	0	0	0	0	0	0	0	0	0	0	0	0	0	0	2	3			10	10		1	0		8	8	8	1	1	1	1	0	0	0	0	0	0	0	0	0	0	0	0
0	0	0	0	0	0	0	0	0	0	0	0	0	0	0	0	0	0	0	0	0	3	2	4	4				2	2	3	1	1	4	2	1	2	2	0	0	0	0	0	0	0	0	0	0	0	0
0	0	0	0	0	0	0	0	0	0	0	0	0	0	0	0	0	0	1	0	0	1	3			10	10		3	1	7	1	5	6	1	1	1	1	0	0	0	0	0	0	0	0	0	0	0	0
0	0	0	0	0	0	0	0	0	0	0	0	0	0	0	0	0	0	0	0	0	1	3			23	20		3	1	8	1	4	4	1	1	1	1	0	0	0	0	0	0	0	0	0	0	0	0
0	0	0	0	0	0	0	0	0	0	0	0	0	0	0	0	0	0	0	0	0	2	1						1	1	1	4	4	4	1	1	1	1	0	0	0	0	0	0	0	0	0	0	0	0
0	0	0	0	0	0	0	1	0	0	0	0	0	0	0	1	0	0	0	0	0	2	1						7	1	4	1	1	6	3	2	3	3	0	0	0	0	0	0	0	0	0	0	0	0
0	0	0	0	0	0	0	0	0	0	0	0	0	0	0	0	0	0	0	0	0	2	1						3	2	3	6	6	4	1	1	1	1	0	0	0	0	0	0	0	0	0	0	0	0
0	0	0	0	0	0	0	0	0	0	0	0	0	0	0	0	0	0	0	1	0	1	3			40	15		3	2	10	4	1	1	1	1	1	1	0	0	0	0	0	0	0	0	0	0	0	0
0	0	0	0	0	0	0	0	0	0	0	0	0	0	0	0	0	0	0	0	0	2	1						1	0		1	1	5	1	1	1	1	0	0	0	0	0	0	0	0	0	0	0	0
0	0	0	0	0	0	1	0	0	0	0	0	0	0	0	0	0	0	0	0	1	2	3			20	30		3		0	4	4	8
0	0	0	0	0	0	0	0	0	0	0	0	0	0	0	0	0	0	0	0	0	2	1						1	1	3	4	4	4	2	1	1	1	0	0	0	0	0	0	0	0	0	0	0	0
0	0	0	0	0	0	0	0	0	0	0	0	0	0	0	0	0	0	0	0	0	2	3			10	6		2	1	16	1	2	2	2	1	1	1	0	0	0	0	0	0	0	0	0	0	0	0
0	0	0	0	0	0	0	0	0	0	0	0	0	0	0	0	0	0	0	0	0	3	2	6	3				1	2	2	1	1	2	1	1	1	1	0	0	0	0	0	0	0	0	0	0	0	0
0	0	0	0	0	0	0	0	0	0	0	0	0	0	0	0	1	0	0	0	0	2	1						2	2	2	1	1	1	1	1	1	1	0	0	0	0	0	0	0	0	0	0	0	0
0	0	1	0	0	0	0	0	0	0	1	0	0	0	0	0	0	0	0	0	1	2	2	25	20				2	1	10	1	6	6	2	1	1	1	1	1	2	2	1	0	0	0	0	0	0	0
0	0	0	0	0	0	0	0	0	0	0	0	0	0	0	0	0	0	0	0	0	3	1						6	2	5	3	3	3	2	1	1	1	0	0	0	0	0	0	0	0	0	0	0	0
0	0	0	0	0	0		0	0	0	0	0	0	0		0	0	0	0	0		3	1					0	1	0		1	1	1	0	0	0	0	0	0	0	0	0	0	0	0	0	0	0	0
0	0	0	0	0	0	0	0	0	0	0	0	0	0	0	0	0	0	0	0	0	3	2	10	10				4	1	10	1	1	3	1	1	1	1	0	0	0	0	0	0	0	0	0	0	0	0
0	0	0	0	0	0	0	0	0	0	0	0	0	0	0	0	0	0	0	0	0	2	1						1	0		1	1	1	1	1	1	1	0	0	0	0	0	0	0	0	0	0	0	0
0	0	0	0	0	0	0	0	0	0	0	0	0	0	0	0	0	0	0	0	0	3	2	5	5				2	5	1	6	6	6	1	1	1	1	0	0	0	0	0	0	0	0	0	0	0	0
0	0	0	0	0	0	0	0	0	0	0	0	0	0	0	0	0	0	0	0	0	1	1						1	0		1	1	4	1	1	1	1	0	0	0	0	0	0	0	0	0	0	0	0
0	0	1	0	0	0	0	0	0	0	1	0	0	0	0	0	0	0	0	1	0	2	2	11	10				2	6	10	1	2	2	2	1	1	1	0	0	0	0	0	0	0	0	0	0	0	0
0	0	0	0	0	0	0	0	0	0	0	0	0	0	0	0	1	0	0	0	0	3	2	25	20				3	1	10	3	3	4	1	1	1	1	0	0	0	0	0	0	0	0	0	0	0	0
0	0	0	0	0	0	0	0	0	0	0	0	0	0	0	0	0	0	0	0	0	3	1						1	0		1	1	1	1	1	1	1	0	0	0	0	0	0	0	0	0	0	0	0
0	0	0	0	0	0	0	0	0	0	0	0	0	0	0	0	0	0	0	0	1	2	1						1	0		3	3	4	1	1	1	1	0	0	0	0	0	0	0	0	0	0	0	0
0	0	0	0	0	0	0	0	0	0	0	0	0	0	0	0	0	0	0	0	0	2	3			10	15		2	1	6	1	3	6	1	1	1	1	0	0	0	0	0	0	0	0	0	0	0	0
0	0	0	0	0	0	0	0	0	0	0	0	0	0	0	0	0	0	0	0	0	2	1						1	0		1	1	8	1	1	1	1	1	1	1	1	1	0	0	0	0	0	0	0
0	0	0	0	0	0	0	0	0	0	0	0	0	0	0	0	0	0	0	0	0	2	2	40	20				1	1	3	1	1	8	1	1	1	1	1	1	1	1	1	0	0	0	0	0	0	0
0	0	1	0	0	0	0	0	0	0	0	0	0	0	0	0	0	0	0	0	1	2	2	35	20				1	0		1	1	3	1	1	1	1	0	0	0	0	0	0	0	0	0	0	0	0
0	0	0	0	0	0	0	0	0	0	0	0	0	0	0	0	0	0	0	0	0	2	3			20	20		3		10	3	3	8
0	0	0	0	0	0	0	0	0	0	0	0	0	0	0	0	0	0	0	0	0	3	1						2	2	3	3	3	6	1	2	1	1	0	0	0	0	0	0	0	0	0	0	0	0
0	0	0	0	0	0	0	0	0	0	0	0	0	0	0	0	0	0	0	0	0	2	3			9	5		2	1	7	1	2	6	1	1	1	1	0	0	0	0	0	0	0	0	0	0	0	0
0	0	0	0	0	0	0	0	0	0	0	0	0	0	0	0	0	0	0	0	0	2	3			10	10		2		5	2	3	4
0	0	0	0	0	0	0	0	0	0	0	0	0	0	0	0	0	0	0	0	0	3	1						1			1	1	2
0	0	0	0	0	0	0	0	0	0	0	0	0	0	0	0	0	0	0	0	0	3	2	15	30				4	1	21	1	1	2	1	1	1	1	0	0	0	0	0	0	0	0	0	0	0	0
0	0	0	0	0	0	0	0	0	0	0	0	0	0	0	0	0	0	0	0	0	1	1						1	2	2	1	4	4	1	1	1	1	0	0	0	0	0	0	0	0	0	0	0	0
0	0	0	0	0	0	0	0	0	0	0	0	0	0	0	0	0	0	0	0	0	2	1						3	2	4	1	2	3	1	1	1	1	0	0	0	0	0	0	0	0	0	0	0	0
0	0	0	0	0	0	0	0	0	0	0	0	0	0	0	0	0	0	0	0	0	2	1						1	0		1	1	1	1	1	1	1	0	0	0	0	0	0	0	0	0	0	0	0
0	0	0	0	0	0	0	0	0	0	0	0	0	0	0	0	0	0	0	0	0	2	1						1	0		1	1	7	1	1	1	1	0	0	0	0	0	0	0	0	0	0	0	0
0	0	0	0	0	0	0	0	0	0	0	0	0	0	0	1	0	0	0	0	0	2	1						1	0		4	5	6	1	1	1	1	0	0	0	0	0	0	0	0	0	0	0	0
0	0	0	0	0	0	0	0	0	0	0	0	0	0	0	0	0	0	0	0	0	3	1						2	2	2	1	1	6	1	1	1	1	0	0	0	0	0	0	0	0	0	0	0	0
0	0	0	0	0	0	0	0	0	0	0	0	0	0	0	0	0	0	0	0	0	2	1						1	1	14	1	1	8	2	1	2	1	0	0	0	0	0	0	0	0	0	0	0	0
0	0	0	0	0	0	0	1	0	0	0	0	0	0	0	0	0	0	0	0	0	3	1						3	1	15	1	2	6	1	1	2	2	0	0	0	0	0	0	0	0	0	0	0	0
0	0	0	0	0	0	0	0	0	0	0	0	0	0	0	0	0	0	0	0	0	3	1						1	0		2	2	2	1	1	1	1	0	0	0	0	0	0	0	0	0	0	0	0
0	0	0	0	0	0	0	0	0	0	0	0	0	0	0	0	0	0	0	0	0	3	1						1	1	5	1	4	8	1	1	1	1	0	0	0	0	0	0	0	0	0	0	0	0
0	0	0	0	0	0	0	0	0	0	0	0	0	0	0	0	0	0	0	0	0	3	1						1	1	5	1	1	3	2	1	1	1	0	0	0	0	0	0	0	0	0	0	0	0
0	0	0	0	0	0		0	0	0	0	0	0	0		0	0	0	0	0		2	1					0	2	1	5	1	1	3	0	0	0	0	0	0	0	0	0	0	0	0	0	0	0	0
0	0	0	0	0	0		0	0	0	0	0	0	0		0	0	0	0	0		3	1					0	2	5	1	2	2	3	0	0	0	0	0	0	0	0	0	0	0	0	0	0	0	0
0	0	0	0	0	0		0	0	0	0	0	0	0		0	0	0	0	0		3	2	5	10			0	2	2	2	1	2	7	0	0	0	0	0	0	0	0	0	0	0	0	0	0	0	0
0	0	0	0	0	1		0	0	0	0	0	0	0		0	0	0	0	0		3	2	15	20			2	3	1	5	2	2	3	0	0	0	0	0	0	0	0	0	0	0	0	0	0	0	0
0	0	0	0	0	0		0	0	0	0	0	0	0		0	0	0	0	0		2	1					0	1	0		3	3	4	0	0	0	0	0	0	0	0	0	0	0	0	0	0	0	0
0	0	0	0	0	0		0	0	0	0	0	0	0		0	0	0	0	0		2	1					0	1	0		2	3	4	0	0	0	0	0	0	0	0	0	0	0	0	0	0	0	0
0	0	0	0	0	0		0	0	0	0	0	0	0		0	1	0	0	0		2	1					0	1	0		2	2	2	0	0	0	0	0	0	0	0	0	0	0	0	0	0	0	0
0	0	0	1	0	0		0	0	0	0	1	0	0		0	0	0	0	1		2	1					0	5	1	7	1	1	1	0	0	0	0	0	0	0	0	0	0	0	0	0	0	0	0
0	0	0	0	0	0		0	0	0	0	0	0	0		0	0	0	0	0		2	1					0	1	0		1	1	1	0	0	0	0	0	0	0	0	0	0	0	0	0	0	0	0
0	0	0	0	1	0		0	0	0	0	0	0	0		0	0	0	0	1		3	3			19	20	1	2	1	15	1	1	7	0	0	0	0	0	0	0	0	0	0	0	0	0	0	0	0
0	0	0	0	0	0		0	0	0	0	0	0	0		0	0	0	0	0		2	1					0	1	0		1	1	1	0	0	0	0	0	0	0	0	0	0	0	0	0	0	0	0
0	0	0	0	1	0		0	0	0	0	0	1	0		0	0	1	0	0		3	1					0	1	0		2	3	5	0	0	0	0	0	0	0	0	0	0	0	0	0	0	0	0
0	0	0	0	0	0		0	0	0	0	0	0	0		0	0	0	0	0		2	1					0	3	1	8	4	4	4	0	0	0	0	0	0	0	0	0	0	0	0	0	0	0	0
0	0	0	0	0	1		0	0	0	0	0	0	0		0	0	0	0	0		2	1					0	2	2	2	1	1	1	0	0	0	0	0	0	0	0	0	0	0	0	0	0	0	0
0	0	0	0	0	0		0	0	0	0	0	0	0		0	0	0	0	0		2	3			30		2	1	0		1	7	4	0	0	0	0	0	0	0	0	0	0	0	0	0	0	0	0
0	0	0	0	0	0		0	0	0	0	0	0	0		0	0	0	0	0		2	1					0	1	0		1	1	1	0	0	0	0	0	0	0	0	0	0	0	0	0	0	0	0
0	0	0	0	0	0		0	0	0	0	0	0	0		0	0	0	0	0		2	1					0	1	0		1	5	8	0	0	0	0	0	0	0	0	0	0	0	0	0	0	0	0
0	0	0	0	0	0		0	0	0	0	0	0	0		0	0	0	0	0		2	3			19	15	2	4	1	7	3	3	2	0	0	0	0	0	0	0	0	0	0	0	0	0	0	0	0
0	0	0	0	0	0		0	0	0	1	0	1	0		0	0	0	0	0		2	2	20	20			0	4	1		5	5	7	0	0	0	0	0	0	0	0	0	0	0	0	0	0	0	0
0	0	0	0	0	0		0	0	0	0	0	0	0		0	0	0	1	0		3	2	10	10			2	2	1	2	1	2	3	0	0	0	0	0	0	0	0	0	0	0	0	0	0	0	0
0	0	0	0	0	0		0	0	0	0	0	0	0		0	0	0	0	0		2	1					0	1	0		1	1	1	0	0	0	0	0	0	0	0	0	0	0	0	0	0	0	0
0	0	0	0	0	0		0	0	0	0	0	0	0		0	0	0	0	0		3	1					0	3	1	7	1	1	2	0	0	0	0	0	0	0	0	0	0	0	0	0	0	0	0
0	0	0	0	0	0		0	0	0	0	0	0	0		0	0	0	0	0		2	1					0	1	0		1	1	8	0	0	0	0	0	0	0	0	0	0	0	0	0	0	0	0
0	0	0	0	0	0		0	0	0	0	0	0	0		0	0	0	0	0		2	1					0	3	1	4	1	1	3	0	0	0	0	0	0	0	0	0	0	0	0	0	0	0	0
0	0	0	0	0	0		0	0	0	0	0	0	0		0	0	0	0	0		3	3			1	5	1	2	1		6	6	8	0	0	0	0	0	0	0	0	0	0	0	0	0	0	0	0
0	0	0	0	0	0		0	0	0	0	0	0	0		0	0	0	0	0		2	0					0	5	1	5	2	2	3	0	0	0	0	0	0	0	0	0	0	0	0	0	0	0	0
0	0	0	0	0	0		0	0	0	0	0	0	0		0	0	0	0	0		3	2	5	3			2	2	2	1	3	3	3	0	0	0	0	0	0	0	0	0	0	0	0	0	0	0	0
0	0	0	0	0	0		0	0	0	0	0	0	0		0	0	0	0	0		2	1					0	1	0		1	1	1	0	0	0	0	0	0	0	0	0	0	0	0	0	0	0	0
0	0	0	0	0	0		0	0	0	0	0	0	0		0	0	0	0	0		2	1					0	1	0		1	1	1	0	0	0	0	0	0	0	0	0	0	0	0	0	0	0	0
0	0	0	0	0	0		0	0	0	0	0	0	0		0	0	0	0	0		3	2	30	10			2	3	1	4	3	2	3	0	0	0	0	0	0	0	0	0	0	0	0	0	0	0	0
0	0	0	0	0	0	0	0	0	0	0	0	0	0	0	0	0	0	0	0	0	2	3			30	3		3	1	8	1	1	5	1	1	3	1	0	0	0	0	0	0	0	0	0	0	0	0
0	0	0	0	0	0		0	0	0	0	0	0	0		0	0	0	0	0		2	1					0	3	2	2	1	1	4	0	0	0	0	0	0	0	0	0	0	0	0	0	0	0	0
0	0	1	1	0	0		0	0	0	1	1	0	0		0	0	0	1	1		2	3			25	15	2	3	1	14	1	1	1	0	0	0	0	0	0	0	0	0	0	0	0	0	0	0	0
0	0	0	0	0	0		0	0	0	0	0	0	0		0	0	0	0	0		3	2	8	15			2	2	1	10	2	2	2	0	0	0	0	0	0	0	0	0	0	0	0	0	0	0	0
0	0	0	0	0	0		0	0	0	0	0	0	0		0	0	0	0	0		2	3			15	10	2	3	2		3	1	5	0	0	0	0	0	0	0	0	0	0	0	0	0	0	0	0
0	0	0	0	0	0		0	0	0	0	0	0	0		0	0	0	0	1		2	2	5	30			2	4	1	10	4	3	3	0	0	0	0	0	0	0	0	0	0	0	0	0	0	0	0
0	0	0	0	0	0		0	0	0	0	0	0	0		0	0	1	1	1		3	1					0	1	1	3	1	4	1	0	0	0	0	0	0	0	0	0	0	0	0	0	0	0	0
0	0	0	0	0	0		0	0	0	0	0	0	0		0	0	0	0	1		2	3			20	15	1	3	1	7	5	5	5	0	0	0	0	0	0	0	0	0	0	0	0	0	0	0	0
0	0	0	0	0	0		0	0	0	0	0	0	0		0	0	0	0	0		2	1					0	1	0		1	1	1	0	0	0	0	0	0	0	0	0	0	0	0	0	0	0	0
0	0	0	0	0	0	0	0	0	0	0	0	0	0	0	0	0	0	0	0	0	3	3			15	10		2	1	7	2	2	3	1	1	1	1	0	0	0	0	0	0	0	0	0	0	0	0
0	0	0	0	0	0		0	0	0	0	0	0	0		0	0	0	0	0		3	1					0	4	2	2	1	1	2	0	0	0	0	0	0	0	0	0	0	0	0	0	0	0	0
0	0	0	0	0	0		0	0	0	0	0	0	0		0	0	0	0	0		2	1					0	1	0		1	1	3	0	0	0	0	0	0	0	0	0	0	0	0	0	0	0	0
0	0	0	0	0	0		0	0	0	0	0	0	0		0	0	0	0	0		3	1					0	1	1	3	1	1	1	0	0	0	0	0	0	0	0	0	0	0	0	0	0	0	0
0	0	0	0	0	0	0	0	0	0	0	0	0	0	0	0	0	0	0	0	0	3	0						0			0	0	0
0	0	0	0	0	0		0	0	0	0	0	0	0		0	0	1	1	1		2	3			10	10	1	3	1	7	1	1	3	0	0	0	0	0	0	0	0	0	0	0	0	0	0	0	0
0	0	0	0	0	0		0	0	0	0	0	0	0		0	1	0	0	0		3	3			25	20	2	7	1	14	3	4	4	0	0	0	0	0	0	0	0	0	0	0	0	0	0	0	0
0	0	0	0	0	0		0	0	0	0	0	0	0		0	0	0	0	0		3	2	2	10			1	8	1	3	1	1	1	0	0	0	0	0	0	0	0	0	0	0	0	0	0	0	0
0	0	0	0	0	0	0	0	0	0	0	0	0	0	0	0	0	0	0	0	0	3	0						0			0	0	0
0	0	0	0	0	0		0	0	0	0	0	0	0		0	0	1	0	0		3	2	2	5			0	1	1	2	1	1	3	0	0	0	0	0	0	0	0	0	0	0	0	0	0	0	0
0	0	0	0	0	0		0	0	0	0	0	0	0		0	0	0	0	0		3	1					0	1	0		2	2	3	0	0	0	0	0	0	0	0	0	0	0	0	0	0	0	0
0	0	0	0	0	0		0	0	0	0	0	0	0		0	0	0	0	0		3	1					0	3	2	1	1	1	4	0	0	0	0	0	0	0	0	0	0	0	0	0	0	0	0
0	0	0	0	0	0		0	0	0	0	0	0	0		0	0	0	0	0		3	3			15	15	2	3	1	8	1	1	1	0	0	0	0	0	0	0	0	0	0	0	0	0	0	0	0
0	0	0	0	0	0		0	0	0	0	0	0	0		0	0	0	0	0		2	1					0	1	2	1	1	1	3	0	0	0	0	0	0	0	0	0	0	0	0	0	0	0	0
0	0	0	0	0	0		0	0	0	0	0	0	0		0	0	0	0	0		2	3			30	10	2	2	2	1	1	1	1	0	0	0	0	0	0	0	0	0	0	0	0	0	0	0	0
0	0	0	0	0	0		0	0	0	0	0	0	0		0	0	0	0	0		3	1					0	2	1	10	1	1	3	0	0	0	0	0	0	0	0	0	0	0	0	0	0	0	0
0	0	0	0	0	0		0	0	0	0	0	0	0		0	0	0	0	0		3	1					0	1	2	1	1	2	8	0	0	0	0	0	0	0	0	0	0	0	0	0	0	0	0
0	0	1	0	1	0		0	0	0	1	0	1	0		0	0	0	1	0		3	2	35	20			2	4	1	3	1	2	2	0	0	0	0	0	0	0	0	0	0	0	0	0	0	0	0
0	0	0	0	0	0	0	0	0	0	0	0	0	0	0	0	0	0	0	0	0	3	0						0			0	0	0
0	0	0	0	0	0		0	0	0	0	0	0	0		0	0	0	0	0		2	3			10	10	2	4	1	7	2	2	5	0	0	0	0	0	0	0	0	0	0	0	0	0	0	0	0
0	0	0	0	0	0		0	0	0	0	0	0	0		0	0	0	0	0		3	3			22	15	2	1	1	4	1	1	1	0	0	0	0	0	0	0	0	0	0	0	0	0	0	0	0
0	0	0	0	0	0		0	0	0	0	0	0	0		0	0	0	0	0		2	1					0	1	0		1	6	6	1	1	1	1	0	0	0	0	0	0	0	0	0	0	0	0
0	0	0	0	0	0		0	0	0	0	0	0	0		0	0	0	0	0		3	3			4	15	1	4	1	10	3	1	8	0	0	0	0	0	0	0	0	0	0	0	0	0	0	0	0
0	0	0	0	0	0		0	0	0	0	0	0	0		0	0	1	1	0		3	1					0	1	0		2	2	3	0	0	0	0	0	0	0	0	0	0	0	0	0	0	0	0
0	0	1	0	0	0		0	0	0	1	0	0	0		0	0	0	0	0		2	2	20	20			2	6	1	7	5	7	8	0	0	0	0	0	0	0	0	0	0	0	0	0	0	0	0
0	0	0	0	0	0		0	0	0	0	0	0	0		0	0	0	0	0		3	1					0	2	1	6	4	4	8	0	0	0	0	0	0	0	0	0	0	0	0	0	0	0	0
0	0	0	0	0	0		0	0	0	0	0	0	0		0	0	0	0	0		3	1					0	2	2	1	3	3	8	0	0	0	0	0	0	0	0	0	0	0	0	0	0	0	0
0	0	0	0	0	0		0	0	0	0	0	0	0		0	0	0	0	0		3	1					0	2	1	6	1	1	4	0	0	0	0	0	0	0	0	0	0	0	0	0	0	0	0
0	0	0	0	0	0	0	0	0	0	0	0	0	0	0	0	0	0	0	0	0	3	0						0			0	0	0
0	0	0	0	0	0		0	0	0	0	0	0	0		0	0	0	0	0		3	1					0	1	1		1	1	7	0	0	0	0	0	0	0	0	0	0	0	0	0	0	0	0
0	0	1	0	0	0		0	0	0	1	0	0	0		0	1	1	1	0		2	1					0	1	0		4	5	5	0	0	0	0	0	0	0	0	0	0	0	0	0	0	0	0
0	0	0	0	0	0	0	0	0	0	0	0	0	0	0	0	0	0	0	0	0	3	0						0			0	0	0
0	0	0	0	0	0		0	0	0	0	0	0	0		0	0	0	1	0		2	1					0	1	0		2	6	7	0	0	0	0	0	0	0	0	0	0	0	0	0	0	0	0
0	0	0	0	0	0		0	0	0	0	0	0	0		0	0	0	0	0		2	1					0	1	0		2	2	2	0	0	0	0	0	0	0	0	0	0	0	0	0	0	0	0
0	0	0	0	0	0		0	0	0	0	0	0	0		0	0	0	0	1		2	1					0	1	0		2	1	1	0	0	0	0	0	0	0	0	0	0	0	0	0	0	0	0
0	0	0	0	1	0		0	0	0	0	0	1	0		0	1	0	0	0		2	1					0	1	0		1	1	8	0	0	0	0	0	0	0	0	0	0	0	0	0	0	0	0
0	0	0	0	0	0		0	0	0	0	0	0	0		0	0	0	0	0		2	1					0	1	0		1	1	4	0	0	0	0	0	0	0	0	0	0	0	0	0	0	0	0
0	0	0	0	0	0		0	0	0	0	0	0	0		0	0	1	1	1		2	2	10	10			2	1	0		1	1	1	0	0	0	0	0	0	0	0	0	0	0	0	0	0	0	0
0	0	1	0	0	0		0	0	0	1	0	0	0		0	0	0	0	0		2	1					0	3	1	2	4	4	4	0	0	0	0	0	0	0	0	0	0	0	0	0	0	0	0
0	0	0	0	0	0		0	0	0	0	0	0	0		0	0	0	0	0		3	1					0	1	0		1	1	2	0	0	0	0	0	0	0	0	0	0	0	0	0	0	0	0
0	0	0	0	0	1		0	0	0	0	0	0	0		0	1	0	1	1		2	2	30	20			2	3	1	4	2	2	2	0	0	0	0	0	0	0	0	0	0	0	0	0	0	0	0
0	0	0	0	0	0		0	0	0	0	0	0	0		0	0	0	1	1		3	3			20	20	1	2	1	14	1	1	6	0	0	0	0	0	0	0	0	0	0	0	0	0	0	0	0
0	0	0	0	0	0		0	0	0	0	0	0	0		0	0	0	1	1		2	1					0	1	2	1	2	2	8	0	0	0	0	0	0	0	0	0	0	0	0	0	0	0	0
0	0	0	0	0	0		0	0	0	0	0	0	0		0	0	0	0	0		2	3			15	10	1	2	1	5	4	2	4	0	0	0	0	0	0	0	0	0	0	0	0	0	0	0	0
0	0	1	0	0	0		0	0	0	1	0	0	0		0	0	0	0	0		2	2	35	15			2	1	4	1	4	4	4	0	0	0	0	2	2	2	1	1	0	0	0	0	0	0	0
0	0	0	0	0	0		0	0	0	0	0	0	0		0	0	0	0	0		3	3			30	20	2	6	1	14	6	6	6	0	0	0	0	0	0	0	0	0	0	0	0	0	0	0	0
0	0	0	0	0	1		0	0	0	0	0	0	0		0	0	0	0	1		3	1					0	4	1	3	1	2	5	0	0	0	0	0	0	0	0	0	0	0	0	0	0	0	0
0	0	0	0	0	0		0	0	0	0	0	0	0		0	0	0	0	0		2	2	10	10			0	3	2	2	1	2	5	1	1	1	1	0	0	0	0	0	0	0	0	0	0	0	0
0	0	0	0	0	0		0	0	0	0	0	0	0		0	0	0	0	0		2	1					0	1	0		1	2	6	0	0	0	0	0	0	0	0	0	0	0	0	0	0	0	0
0	0	0	0	0	0		0	0	0	0	0	0	0		0	0	0	0	0		2	1					0	1	5	2	1	2	2	0	0	0	0	0	0	0	0	0	0	0	0	0	0	0	0
0	0	0	0	0	0		0	0	0	0	0	0	0		0	0	0	0	0		3	1					0	1	2	1	1	1	1	0	0	0	0	0	0	0	0	0	0	0	0	0	0	0	0
0	0	1	1	0	0		0	0	0	1	1	0	0		0	0	0	0	1		3	2	30	20			2	2	1	3	1	1	3	0	0	0	0	0	0	0	0	0	0	0	0	0	0	0	0
0	0	0	0	0	0		0	0	0	0	0	0	0		0	0	0	0	0		2	1					0	1	2	5	1	1	2	0	0	0	0	0	0	0	0	0	0	0	0	0	0	0	0
0	0	0	0	0	0		0	0	0	0	0	0	0		0	0	0	0	0		3	1					0	1	1	10	1	4	1	0	0	0	0	0	0	0	0	0	0	0	0	0	0	0	0
0	0	0	0	0	0		0	0	0	0	0	0	0		0	0	0	0	0		3	1					0	2	2	3	1	1	2	0	0	0	0	0	0	0	0	0	0	0	0	0	0	0	0
0	0	0	0	0	0		0	0	0	0	0	0	0		0	0	0	0	0		2	2	12	7			2	6	1	7	1	1	8	0	0	0	0	0	0	0	0	0	0	0	0	0	0	0	0
0	0	0	0	0	0		0	0	0	0	0	0	0		0	0	0	0	0		3	1					0	1	0		1	1	1	0	0	0	0	0	0	0	0	0	0	0	0	0	0	0	0
0	0	0	0	0	0		0	0	0	0	0	0	0		0	0	0	0	0		3	2	3	1			0	5	1	4	5	3	8	0	0	0	0	0	0	0	0	0	0	0	0	0	0	0	0
0	0	0	0	0	0		0	0	0	0	0	0	0		0	0	0	0	0		3	1					0	1	2	1	3	3	6	0	0	0	0	0	0	0	0	0	0	0	0	0	0	0	0
1	0	0	0	0	0	0	0	1	0	0	0	0	0	0	0	1	0	0	0	0	1	1						8			5	5	5
0	0	1	0	0	0		0	0	0	1	0	0	0		0	0	0	1	1		3	2	5	20			2	3	1	8	1	4	7	0	0	0	0	0	0	0	0	0	0	0	0	0	0	0	0
0	0	0	0	0	0		0	0	0	0	0	0	0		0	0	0	0	0		3	1					0	1	0		1	7	7	0	0	0	0	0	0	0	0	0	0	0	0	0	0	0	0
0	0	0	0	0	0		0	0	0	0	0	0	0		0	0	0	0	0		2	3			20	20	1	3	1	1	1	2	3	0	0	0	0	0	0	0	0	0	0	0	0	0	0	0	0
0	0	0	0	0	0		0	0	0	0	0	0	0		0	0	0	0	0		3	1					0	1	0		1	4	4	1	1	1	1	1	1	1	1	1	0	0	0	0	0	0	0
0	0	1	1	0	0		0	0	0	1	1	0	0		0	0	0	0	0		2	3			35	15	2	3	1	5	1	3	8	0	0	0	0	0	0	0	0	0	0	0	0	0	0	0	0
0	0	0	0	0	0		0	0	0	0	0	0	0		0	0	0	1	0		2	1					0	1	0		3	3	6	0	0	0	0	0	0	0	0	0	0	0	0	0	0	0	0
0	0	0	0	0	0		0	0	0	0	0	0	0		0	0	0	0	0		2	1					0	4	2	2	1	1	1	0	0	0	0	0	0	0	0	0	0	0	0	0	0	0	0
[truncated: 7,208 more rows]
[truncated: 55 more columns]

## Sheet: Sheet2
Number	age	sex	protein	albumin	globulin	A/G	Bilirubin	D bil	ind bil	TTT	SGOT (AST)	SGPT (ALT)	r-GTP	LAP	ALP	Cholinesterase	uric acid	CPK	LDH	apo	apo B	B/A-1	Cholesterol	HDL	Ldlchol	TG	cardiac risk index	B-Lipoprotein	Glucose	after Glucose	Amylase	BUN	Cr	BUN/Cr	Fe	TIBC	TF	UIBC	Na+	K+	Cl	T CO2	OSM	Ca	I .Phosphorus	Mg	Anion Gap	PL	Alcohol
1	32	1
2	28	1		5.4							22	44	28										200						.109				0.9
3	26	1	8.3	5.5	2.8	2.0					20	33	58		80								202			210			108			13.1	0.9	14.6
4	48	1
5	29	2	7.9	5.0	2.9	1.7					13	9	9		49								178			86			98			11.2	0.6	18.7
6	40	1
7	52	2
8	38	2	8.6	5.4	3.2	1.7					19	12	12		52								191			55			103			13.1	0.6	21.8
9	26	1									19	17	32										151	65	70.2	79			98			17.0	0.9	18.9
10	45	1									43	49	122										264	48	173.6	212			104			10.5	0.9	11.7
11	32	1									31	58	153										224	54	132.0	190			108			11.1	0.8	13.9
12	45	1									24	27	38										188	47	93.4	238			98			17.8	0.9	19.8
13	19	1									18	12											150						95				0.8
14	38	1									20	12	13										178	68	95.4	73			108			16.6	0.9	18.4
15	39	1									25	18	44										172	68	92.0	60			101			13.1	0.7	18.7
16	42	1
17	26	1									18	11											156						81				1.0
18	40	2									17	14	7										246						147
19	47	1	6.8	4.3	2.5	1.7	1.2	0.4	0.8		31	44	31	41	43		7.5	168	178				115	39	50.2	129			96		54	22	0.9	24.4	142	345.0	41.2	203
20	40	1
21	46	1
22	37	2	7.0	4.4	2.6	1.7	1.1	0.3	0.8		25	26	23	44	58		6.0	43	158				198	69	108.8	101			97		56	12	0.7	17.1	117	354.0	33.1	237
23	52	1																											109
24	63	1	6.7	4.4	2.3	1.9	0.8	0.2	0.6		26	41	18	53	71		5.5	66	161				131	34	61.6	177			94		82	13	0.9	14.4	91	337.0	27.0	246
25	38	2
26	41	1																											140
27	42	1									19	11											168						79				1.0
28	58	2	7.6	4.5	3.1	1.5	0.9	0.2	0.7		23	18	36	58	114		5.5	63	182				227	82	120.2	124			99		92	13	0.8	16.3	156	376.0	41.5	220
29	41	2
30	61	2
31	47	2
32	32	2									17	15	23										211	86	113.6	57			82				0.6
33	38	2
34	52	2	7.5	4.7	2.8	1.7	0.7	0.2	0.5		30	25	18	45	57		3.8	116	162				147	78	54.6	72	53.1		91		155	16	0.9	17.8	100	292.0	34.2	192
35	35	1	7.7	4.6	3.1	1.5	1.4	0.4	1.0		24	28	17	57	67		6.0	119	141				165	51	87.6	132			96		90	10	0.8	12.5	83	314.0	26.4	231
36	52	1																											230
37	42	1
38	43	1
39	53	1	7.1	4.2	2.9	1.4	0.9	0.2	0.7		28	25	71	50	51		5.9	93	144				176	50	83.4	213		440	130		72	9	0.8	11.3	152	330.0	46.1	178
40	54	1									36	63	40										249	57	172.6	97			95				1.0
41	41	1
42	32	2
43	37	1
44	40	1	7.0	4.4	2.6	1.7	1.1	0.2	0.9		35	63	59		56		6.0		176				214	38	95.0	646			279		50	15	0.7	21.4	148
45	33	2
46	62	2
47	34	1
48	44	2	7.1	4.3	2.8	1.5	0.7	0.2	0.5		15	15	24	48	49		4.2	31	165				240	97	134.2	44	40.4		90		76	17	0.7	24.3	96	288.0	33.3	192
49	30	2
50	34	2
51	42	1
52	47	1
53	42	2
54	46	1
55	40	2	7.4	4.4	3.0	1.5	1.0	0.3	0.7		38	28	13	38	44		3.8	60	145				143	54	78.6	52			95		70	11	0.6	18.3	80	464.0	17.2	384
56	37	1
57	46	2
58	58	2
59	54	2									15	12											245										0.6
60	44	1
61	50	1
62	34	1
63	32	2	6.5	4.4	2.1	2.1	0.5	0.1	0.4		18	15	21	47	43		5.1	75	149				145	52	77.2	79			88		65	7	0.6	11.7	62	286.0	21.7	224
64	38	1
65	37	1
66	71	1	6.3	3.9	2.4	1.6	1.1	0.3	0.8		17	14	13	42	46		4.9	83	188				148	35	94.6	92			90		132	9	0.8	11.3	155	275.0	56.4	120
67	41	2
68	30	2
69	32	1
70	35	2
71	45	1
72	29	2	7.0	4.6	2.4	1.9	1.1	0.3	0.8		21	16	20		55		5.0		152				209	71	118.2	99			91		69	10	0.7	14.3	166
73	31	2									27	24	20										178	90		37			73				0.7
74	41	1
75	39	1									21	35											236						123				1.0
76	60	2
77	37	2
78	37	1
79	43	1
80	37	2
81	53	2
82	49	2	6.7	3.9	2.8	1.4	0.7	0.1	0.6		17	12	11	28	31		5.2	69	151				177	84	82.4	53			88		87	13	0.6	21.7	24	358.0	6.7	334
83	59	1
84	46	1	6.5	4.4	2.1	2.1	1.0	0.3	0.7		37	97	246	104	96		5.7	105	180				154	48	74.0	160		369	117		81	18	0.8	22.5	150	274.0	54.7	124
85	44	2	7.1	4.1	3.0	1.4	1.2	0.3	0.9		22	26	14	45	47		5.2	131	173				214	59	144.6	52		380	89		116	15	0.7	21.4	131	402.0	32.6	271
86	61	2
87	58	2
88	26	2									28	30											157						82				0.7
89	47	1
90	38	2	7.1	4.4	2.7	1.6	1.1	0.2	0.9		18	16	16	45	44		4.1	54	150				264	118	99.8	231			78		62	9	0.6	15.0	169	336.0	50.3	167
91	40	1
92	50	1
93	42	2
94	47	1
95	44	2
96	37	2
97	30	2
98	42	1
99	43	1
100	42	1
101	36	2	6.7	4.3	2.4	1.8	1.3	0.3	1.0		17	11	14	46	49		5.2	63	153				158	77	68.0	65			84		121	14	0.6	23.3	125	327.0	38.2	202
102	61	2
103	57	1									34	58	53										230	53	152.4	123			103			16	0.9	17.8
104	46	1	6.8	4.3	2.5	1.7	1.0	0.3	0.7		20	16	92	59	47		5.1	150	150				188	51	124.8	61			106		91	9	1.0	9.0	205	330.0	62.1	125
105	30	1	7.1	4.6	2.5	1.8	1.1	0.3	0.8		18	25	18	43	44		4.3	78	147				192	49	128.2	74		360	83		89	15	0.7	21.4	106	307.0	34.5	201
106	36	2
107	44	1	6.8	4.3	2.5	1.7	1.1	0.3	0.8		37	86	25		64		6.7		164				162	35	98.2	144			97		46	11	0.7	15.7	175
108	36	2
109	68	2
110	56	1
111	51	2	6.9	4.3	2.6	1.7	1.6	0.4	1.2		24	15	13	38	50		4.5	45	137				160	77	67.4	78	48.1		89		107	8	0.6	13.3	201	306.0	65.7	105
112	39	1
113	30	1									32	60	56										226	66		155			97				0.9
114	39	1	7.0	4.7	2.3	2.0	3.1	1.0	2.1		15	16	17	46	46		6.3	102	123				164	62	93.0	45			89		66	21	0.8	26.3	99	278.0	35.6	179
115	34	2	6.5	4.2	2.3	1.8	0.7	0.2	0.5		23	18	14	42	51		3.2	114	167				192	74	106.6	57			82		93	11	0.6	18.3	72	392.0	18.4	320
116	39	2
117	38	1
118	50	1
119	31	1									17	25	99										202						92
120	28	2
121	67	1
122	36	2	7.3	4.5	2.8	1.6	1.0	0.2	0.8		20	22	32		57		4.8		130				215	88	114.6	62			118		74	11	0.6	18.3	258
123	74	2
124	41	1
125	56	1	7.0	4.2	2.8	1.5					26	22	24		63								150			156			98			13	0.9	14.4
126	60	2	7.0	4.3	2.7	1.6	0.6	0.1	0.5		18	14	16	46	48		4.2	61	148				230	55	145.6	147			110		72	14	0.5	28.0	87	323.0	26.9	236
127	43	1
128	27	2	7.6	4.3	3.3	1.3					17	14	17		45								121			39			82			11	0.6	18.3
129	41	1																											106
130	34	1																											199
131	27	2
132	67	2
133	30	2
134	50	2
135	50	1
136	53	1
137	35	2
138	74	2
139	30	2									15	13	17										229						94				0.7
140	43	1
141	37	1
142	50	2
143	48	2
144	33	1
145	35	2
146	43	2									17	18	20										178	75	94.6	42			103				0.7
147	28	2
148	30	1									17	14	18
149	54	1	6.6	3.8	2.8	1.4	1.3	0.3	1.0		28	28	14	39	54		6.1	89	162				159	22	120.2	84			92		53	15	0.7	21.4	73	276.0	26.4	203
150	54	2
151	57	2
152	41	2
153	35	2
154	32	1
155	41	2
156	57	2
157	47	1
158	25	1
159	28	1									23	42	28										176						85				0.9
160	44	1																											161
161	57	1																											143
162	35	1
163	49	1
164	60	1
165	46	2
166	66	1
167	41	1
168	66	2
169	55	1
170	58	1
171	39	1
172	78	2
173	55	1
174	47	1
175	42	2
176	33	2
177	57	1
178	53	2																													94
179	26	2
180	50	1
181	43	1
182	27	1
183	67	2
184	75	1
185	54	2
186	62	2
187	44	1
188	45	2
189	24	2
190	34	1
191	60	1
192	53	2
193	36	2
194	51	2
195	27	2									19	13	13										296						89
196	32	1	6.6	4.7	1.9	2.5	1.0	0.3	0.7		23	29	34	58	67		4.2	279	161				203	88	98.2	84			110		52	18	1.0	18.0	193	326.0	59.2	133
197	29	2									19	16	9										193						77
198	33	1	6.5	4.1	2.4	1.7	1.6	0.5	1.1		25	18	13	37	37		4.4	127	108				163	72	83.2	39			76		73	9	0.7	12.9	176	281.0	62.6	105
199	67	2	6.9	4.1	2.8	1.5	0.7	0.1	0.6		18	17	17	42	53		5.1	61	191				223	42	157.8	116			93		76	17	0.7	24.3	77	254.0	30.3	177
200	26	2	7.2	4.7							18	17	16										177	64	97.0	80			93				0.8
201	50	1																					201	64					104
202	50	2	6.5	4.3	2.2	2.0	1.1	0.3	0.8		43	49	15	45	39		4.4	65	169				222	89	118.2	74			93		50	15	0.7	21.4	188	321.0	58.6	133
203	34	1	6.6	4.3	2.3	1.9	0.9	0.3	0.6		26	22	29	46	42		6.4	196	152				148	60	81.8	31			84		91	12	1.1	10.9	108	273.0	39.6	165
204	32	1									16	22	19										176	73		112			94				1.1
205	52	2	7.3	4.3	3.0	1.4	1.0	0.2	0.8		18	11	15	47	43		3.9	105	162				260	55	193.8	56			92		73	13	0.6	21.7	123	291.0	42.3	168
206	29	2	6.7	4.3	2.4	1.8	1.0	0.2	0.8		15	11	10	47	50		3.9	62	150				176	89	75.8	56			94		56	12	0.6	20.0	131	256.0	51.2	125
207	67	1
208	25	2									19	12	12										214						84
209	61	1	7.0	4.2	2.8	1.5	1.0	0.3	0.7		28	36	22	37	57		4.5	72	139				199	61	120.8	86			103		99	15	0.8	18.8	140	340.0	41.2	200
210	28	2	7.2	4.3	2.9	1.5	1.2	0.3	0.9		15	10	17	45	25		3.8	89	122				157	55	86.2	79			104		76	10	0.7	14.3	228	325.0	70.2	97
211	57	2	7.4	4.5	2.9	1.6	1.0	0.2	0.8		41	67	25	56	54		4.3	52	172				272	42	194.2	179			116		82	9	0.7	12.9	157	342.0	45.9	185
212	48	2	6.7	4.0	2.7	1.5	0.8	0.2	0.6		21	16	14	42	52		3.5	86	130				174	65	100.2	44			92		78	8	0.6	13.3	130	252.0	51.6	122
213	38	1	7.3	4.7	2.6	1.8	0.9	0.2	0.7		25	30	36	53	68		6.9	154	189				195	43	118.6	167	22.1		110		60	12	0.9	13.3	167	313.0	53.4	146
214	26	1									19	30											186						90				0.9
215	30	1									22	25	25										192						85
216	45	1	6.8	4.3	2.5	1.7	1.3	0.3	1.0		21	34	108		37		7.0		131				178	27	97.2	269			125		62	12	1.0	12.0	162
217	70	1	6.7	4.2	2.5	1.7	1.5	0.3	1.2		36	57	305	99	84		3.1	103	186				168	76	79.6	62	45.2		105		109	13	1.0	13.0	143	338.0	42.3	195
218	32	1									18	14	19										178	59		57			95				1.0
219	30	1									25	26											195						96				0.9
220	67	2	6.6	4.0	2.6	1.5	1.1	0.2	0.9		19	16	21	59	65		3.5	68	165				161	39	83.0	195	24.2		111		95	12	0.6	20.0	150	246.0	61.0	96
221	62	1	6.8	4.4	2.4	1.8	1.8	0.5	1.3		26	21	24	43	47		7.5	128	183				124	61	49.6	67			137		63	10	0.8	12.5	124	310.0	40.0	186
222	66	1									24	31	18										192	50	119.8	111			101				0.7
223	62	2									21	24	16										225	46	155.6	117			79				0.8
224	29	1									13	19	16										137	52		55			89				1.1
225	19	2									15	9	12																92				0.5
226	26	2									15	14											179						90				0.7
227	25	2									15	9	17										172						87				0.7
228	54	1	7.4	4.6	2.8	1.6	1.3	0.2	1.1		37	55	26	57	78		8.3	112	184				233	38	130.6	322			98		81	16	1.1	14.5	164	296.0	55.4	132
229	35	2	6.6	4.3	2.3	1.9	1.2	0.2	1.0		13	11	10	44	41		3.7	48	133				225	70	137.6	87			101		128	10	0.7	14.3	113	361.0	31.3	248
230	27	1									23	25											260						87				1.0
231	29	1	7.2	4.5	2.7	1.7	1.3	0.4	0.9		50	124	58	55	70		7.2	89	204				177	36	119.4	108			95		54	14	0.7	20.0	213	319.0	66.8	106
232	27	1									33	101											174						96				0.8
233	35	2									13	11	12										160						87				0.5
234	45	2	7.1	4.3	2.8	1.5	1.2	0.2	1.0		16	15	30	43	54		4.7	35	132				167	43	107.4	83			96		72	14	0.7	20.0	167	308.0	54.2	141
235	30	1									17	12	19										177						100
236	23	1									18	16																	92				0.8
237	27	1									78	187											187						95				0.8
238	31	2	6.4	4.2	2.2	1.9	1.0	0.2	0.8		16	17	21		38		5.3		148				156	41	90.0	125			101		59	13	0.6	21.7	149
239	34	1									14	17	24										202	70	111.4	103			100				1.0
240	36	1	6.9	4.6	2.3	2.0	1.1	0.2	0.9		17	21	57		56		7.5		125				208	70	120.6	87			96		101	11	0.8	13.8	148
241	29	1									16	16	22										161						82
242	29	1									35	25	19										146						89
243	25	2									28	33	37										232	41	116.8	371			84				0.7
244	25	1									20	20	26										150						97				0.9
245	31	2									17	15	18										199						96				0.8
246	35	2									22	17	12										153						88
247	37	1									15	19	15										151	51		112			102				0.7
248	26	2									25	29	11										258	85	163.6	47			84				0.7
249	54	2									29	35	23										276						110
250	30	2									15	11	12										182						106
251	35	1	6.8	4.5	2.3	2.0	1.0	0.2	0.8		29	74	46	61	48		5.6	136	152				202	48	114.0	200			87		140	15	0.8	18.8	173	307.0	56.4	134
252	21	2									18	10											207						93				0.6
253	25	2									13	17											183						88				0.6
254	33	2
255	34	2									33	32	15										187	92	85.2	49			98				0.6
256	26	2									15	8	12										204						77
257	53	1									25	17	58										184						91
258	47	1									16	17	24				4.6						177	45	106.8	126			77				0.8
259	25	2									21	25	43										188	80		38			92				0.6
260	36	2	6.9	4.3	2.6	1.7	1.0	0.3	0.7		16	15	12		37		4.8		138				163	71	85.0	35			89		72	16	0.6	26.7	99
261	32	1									15	9	18
262	35	1									63	61											245						90				1.0
263	25	2									17	16											229						89				0.6
264	33	1									15	11	18										212										0.8
265	21	2									19	14	14										151						90
266	27	2									19	13	16										171						87
267	27	1									36	90											203						91				0.9
268	21	2
269	33	1									15	15	19				3.6	89	156				133	48	78.4	33			86			15
270	62	2	6.9	4.5	2.4	1.9	0.8	0.2	0.6		21	18	15	43	55		2.3	59	182				158	62	84.6	57	39.2		90		84	17	0.6	28.3	81	419.0	19.3	338
271	72	1	8.4	4.8	3.6	1.3	1.1	0.4	0.7		38	17	25	49	34		7.1	139	157				140	43	80.4	83	30.7		107		81	17	1.4	12.1	171	380.0	45.0	209
272	60	1	7.7	4.4	3.3	1.3	0.9	0.2	0.7		27	35	25	42	55		7.3	66	172				164	48	102.2	69	29.3		84		73	15	1.2	12.5	128	280.0	45.7	152
273	56	2	7.0	4.6	2.4	1.9	0.9	0.2	0.7		35	41	39	51	83		4.0	53	161				199	59	128.6	57	29.6		137		48	16	0.6	26.7	39	327.0	11.9	288
274	32	1	8.4	4.7	3.7	1.3	2.4	0.6	1.8		32	34	62	67	61		4.9	107	175				184	85	73.2	129			101		80	12	1.0	12.0	175	382.0	45.8	207
275	43	1									22	31	42										194	52		124			106				0.9
276	22	2									31	33	10										192	100	85.0	35			97				0.6
277	33	2
278	24	2									17	10											204						84				0.6
279	40	2									17	12	8										183	85	91.0	35			103				0.6
280	45	2									17	17	13										173						82
281	30	1
282	31	2									22	20											182						96				0.8
283	27	2									25	19	24										172	96	62.0	70			94
284	31	2									14	15	16										185						101				0.5
285	36	2									19	14	13										213						87				0.7
286	31	2									15	11	20										195						91				0.7
287	39	1
288	44	1																											84
289	56	1	7.2	4.2	3.0	1.4	1.7	0.4	1.3		31	44	89	59	65		7.4	62	167				242	46	167.6	142			111		50	10	1.0	10.0	182	352.0	51.7	170
290	40	1
291	49	2
292	62	1
293	46	1																											248
294	48	2
295	41	2
296	31	1
297	68	2	6.9	4.3	2.6	1.7	0.8	0.2	0.6		31	51	33	47	80		5.3	169	237				175	67	87.0	105	38.3		121		55	7	0.6	11.7	92	268.0	34.3	176	142	4.1	103			9.2	4.0
298	47	2
299	54	1									21	40	28										151						82				0.7
300	74	2
301	40	1
302	47	1
303	35	1
304	35	1
305	37	1	6.7	4.7	2.0	2.4	1.1	0.4	0.7		40	82	69		62		7.1		179				244	46	158.6	197			114		104	11	0.8	13.8	223
306	53	2	6.9	3.9	3.0	1.3	0.6	0.1	0.5		18	12	14	40	50		4.3	55	151				213	69	130.8	66			89		123	13	0.7	18.6	20	375.0	5.3	355	139	4.6	103			8.6	3.5
307	34	1
308	52	2	7.0	4.3	2.7	1.6	0.6	0.2	0.4		29	47	106	67	90		3.8	34	115				238	44	135.2	294			92		85	11	0.6	18.3	173	322.0	53.7	149
309	66	1	6.8	4.3	2.5	1.7	0.8	0.2	0.6		25	30	17	42	45		4.9	135	144				141	60	67.6	67	42.6		117		67	15	0.8	18.8	133	284.0	46.8	151
310	45	1
311	42	2
312	44	1
313	49	1
314	51	2
315	36	1
316	46	2
317	47	2
318	61	1
319	45	1
320	63	2																											141
321	59	1	6.6	4.5	2.1	2.1	1.2	0.2	1.0		21	21	35	47	45		6.4	72	132				180	68	87.8	121			89		133	10	0.9	11.1	176	248.0	71.0	72
322	68	2
323	63	2	6.6	4.4	2.2	2.0	0.7	0.2	0.5		19	18	15	47	42		4.2	105	128				241	100	131.4	48	41.5		100		84	17	0.7	24.3	156	261.0	59.8	105
324	56	1	7.4	4.4	3.0	1.5	1.0	0.3	0.7		34	44	67	51	63		5.4	100	145				125	64	49.0	117			110		87	13	1.0	13.0	162	330.0	49.1	168
325	34	1									23	49	50										177						100
326	49	1	6.6	4.3	2.3	1.9	1.2	0.2	1.0		16	18	35	49	68		5.5	122	128				200	40	129.4	153	20.0		87		63	16	0.8	20.0	61		21.6	221
327	57	2	6.7	4.3	2.4	1.8	0.6	0.1	0.5		23	25	20	44	56		3.8	47	161				193	63	105.6	122			79		96	11	0.7	15.7	106	295.0	35.9	189
328	37	1
329	54	1																											133
330	47	1
331	36	1
332	35	2									17	15	8										154	73	74.0	35			92				0.7
333	42	1									16	18											192										0.7
334	62	1
335	49	2
336	32	2
337	29	2	7.1	4.3	2.8	1.5	1.2	0.2	1.0		21	17	18	41	47		4.1	131	123				161	81	72.4	38	50.3		86		85	11	0.7	15.7	77	358.0	21.5	281
338	41	1
339	29	1
340	68	2	7.3	4.2	3.1	1.4	0.9	0.2	0.7		30	42	33		63		3.5		201				194	75	87.2	159			113		57	7	0.6	11.7	79
341	27	1									23	35	28										179						74
342	72	1
343	38	2
344	54	2									35	44	23										219	53	151.0	75			98				0.7
345	67	2
346	41	1
347	41	1
348	41	1																											99
349	33	1
350	44	2
351	42	2
352	46	1
353	25	2									21	12	11										146						106
354	41	2
355	35	2
356	45	1									19	22	26										198	72	110.4	78			104				0.9
357	38	1																											155
358	40	1
359	39	1
360	33	1
361	41	2	6.7	4.3	2.4	1.8	0.6	0.2	0.4		15	12	14	40	38		3.6	64	140				174	64	84.0	130	36.8		87		146	11	0.7	15.7	51	342.0	14.9	291
362	26	2									18	11	18										205										0.5
363	37	2									18	16	23										201	56	127.8	86			99				0.6
364	28	1	7.0	4.3	2.7	1.6	0.8	0.5	0.3		24	43	27	49	66		5.1	163	146				166	77	75.4	68			92		88	8	0.8	10.0	174	273.0	63.7	99
365	40	2
366	32	1
367	39	2
368	41	2
369	45	2	6.6	3.9	2.7	1.4	0.8	0.2	0.6		15	14	15	38	37		4.3	46	135				205	49	142.8	66			89		64	11	0.6	18.3	131	291.0	45.0	160
370	44	1
371	42	1																											168
372	51	1
373	44	1
374	29	1									17	12	25										211	50		99			92				1.0
375	63	2
376	50	2	7.0	4.2	2.8	1.5	0.7	0.2	0.5		20	16	16		38		5.4		150				189	57	118.8	66			118		113	18	0.6	30.0	123
377	71	2
378	36	1									17	38	78										142						86
379	21	2
380	30	1
381	43	1
382	26	2	6.7	4.1	2.6	1.6	0.6	0.3	0.3		17	13	13		39		3.1		141				112	58	45.6	42			88		97	11	0.5	22.0	106
383	31	2
384	40	1
385	67	1
386	36	2
387	29	2
388	59	1
389	55	2
390	45	1
391	32	2
392	42	2
393	39	2
394	36	2
395	65	1
396	42	2
397	68	2
398	35	1																											103
399	57	1
400	58	1
401	26	1
402	48	1	7.8	4.8	3.0	1.6	1.2	0.2	1.0		24	36	36		64		5.0		147				310	50	215.2	392			126		93	13	1.1	11.8	153
403	23	2		4.4							13	11	19										171						87				0.6
404	25	2		4.2							12	13	13										177						86				0.8
405	27	2	6.8	4.2							15	12	14										213						96				0.6
406	23	2	6.4	4.1							14	12	10										159						91				0.7
407	27	1									21	32											209						81				1.0
408	29	2									16	16											174						90				0.6
409	24	2		4.7							14	10	16										166						103				0.7
410	34	2									21	17											154						83				0.6
411	27	1									20	21											139						83				0.9
412	27	1									19	37											205						92				0.8
413	63	1									31	66	79										120						148				0.7
414	66	2	6.5	4.1	2.4	1.7	0.9	0.3	0.6		21	25	13		43		4.1		158				156	67	82.4	33			95		72	9	0.6	15.0	90
415	27	1									18	19											129						95				0.8
416	39	2	6.5	4.0	2.5	1.6	1.0	0.5	0.5		26	47	31		42		5.0		139				187	55	113.2	94			93		98	12	0.8	15.0	177
417	42	1									18	15											164										0.7
418	25	1									35	70	60										204						99
419	29	1									20	21	19										157						92				0.8
420	20	2									13	9											139						87				0.6
421	23	1									16	13	27										182						74
422	31	1	6.8	4.3	2.5	1.7	0.5	0.2	0.3		23	37	17	50	37		6.7	94	139				173	44	116.6	62			89		72	9	1.1	8.2	115	244.0	47.1	129
423	59	1	7.7	4.5	3.2	1.4	2.1	0.5	1.6		25	24	30	44	82		5.2	70	142				215	62	120.6	162			100		109	10	0.9	11.1	89	287.0	31.0	198
424	54	2	7.0	4.3	2.7	1.6	1.0	0.3	0.7		22	16	17	42	41		3.2	186	182				159	60	81.4	88			104		83	11	0.6	18.3	87	293.0	29.7	206
425	33	2									19	12																	87				0.6
426	26	1									16	18																	91				0.8
427	58	1	7.0	4.4	2.6	1.7	0.9	0.2	0.7		20	28	39	48	47		3.2	101	132				136	39	46.4	253			96		110	11	0.8	13.8	107	321.0	33.3	214
428	51	2	7.2	4.3	2.9	1.5	0.9	0.2	0.7		35	22	39	47	49		4.2	73	151				211	63	130.0	90			88		71	10	0.6	16.7	18	490.0	3.7	472
429	33	1	7.1	4.6	2.5	1.8	0.8	0.2	0.6		29	32	40	48	51		8.1	113	149				205	44	121.2	199			93		69	16	1.0	16.0	107	381.0	28.1	274
430	68	1	5.7	2.8	2.9	1.0	0.4	0.1	0.3		89	109	137	50	72		12.2	59	219				234	49	170.6	72	20.9		81		76	39	3.9	10.0	102	201.0	50.7	99
431	61	2	7.2	4.1	3.1	1.3	0.9	0.2	0.7		53	59	41	50	68		5.3	87	194				225	69	131.4	123	30.7		92		70	13	0.8	16.3	136	325.0	41.8	189
432	35	2	6.9	4.4	2.5	1.8	1.0	0.3	0.7		16	19	19	39	51		4.2	71	123				142	31	88.6	112			102		46	8	0.8	10.0	143	270.0	53.0	127
433	33	1									19	19	15										176	63	105.6	37			94			17	0.8	21.3
434	27	1									15	13	15										142						91				0.9
435	58	1	7.1	4.3	2.8	1.5	0.9	0.4	0.5		18	21	19	46	65		3.5	87	147				203	46	139.2	89			129		100	13	0.8	16.3	113	280.0	40.4	167
436	35	2									18	14	15										187	57	122.2	39			89				0.7
437	55	2	6.8	4.2	2.6	1.6	0.7	0.2	0.5		22	17	19		61		4.8		162				149	54	83.2	59			84		120	9	0.7	12.9	39
438	22	2									17	13											151						94				0.6
439	26	1									15	11																	84				0.8
440	26	2									18	16											178						81				0.6
441	37	1									18	29											151						106				0.7
442	24	1
443	26	1									44	25	19										189						104				0.8
444	33	1									24	44											227										0.8
445	26	1
446	24	2									12	9											191						100				0.8
447	31	2									12	8	11										135						83
448	32	2	7.0	4.4	2.6	1.7	0.7	0.2	0.5		13	13	24	43	43		2.8	31	114				188	64	95.0	145			92		63	14	0.6	23.3	114	305.0	37.4	191
449	29	1									23	25											182						81				0.8
450	24	2									16	13	13										195	87	92.2	79			86				0.6
451	33	1									17	22											157						93				0.8
452	33	2									18	7											182						88				0.5
453	58	1									19	21											155						101				0.9
454	26	2									14	12	14										195						92				0.7
455	25	2									16	13											136						90				0.7
456	35	1									15	26	67				5.7						223	48	152.8	111			78				0.8
457	35	2	7.1	4.4	2.7	1.6	1.2	0.4	0.8		20	19	17	27	41		4.0	70	144				168	95	65.4	38			78		112	7	0.7	10.0	197	343.0	57.4	146
458	28	2									18	11											227						87				0.7
459	21	2	7.3	4.7							19	13	15										224						79				0.7
460	31	2	6.9	4.4	2.5	1.8	0.9	0.3	0.6		18	14	15	42	33		2.7	49	117				152	66	76.4	48			90		122	10	0.5	20.0	142	344.0	41.3	202
461	32	2									22	28											174						94				0.6
462	32	1
463	25	1	7.3	4.6	2.7	1.7	0.7	0.2	0.5		22	37	43	53	60		7.1	74	156				192	45	113.2	169			100		85	13	0.8	16.3	85	328.0	25.9	243
464	73	1																											158
465	44	2
466	50	2
467	40	1
468	35	2
469	41	2
470	58	1									23	17	42										141	68		96			106				1.0
471	41	1	7.1	4.4	2.7	1.6	0.4	0.1	0.3		18	20	35	48	45		7.4	175	155				162	52	86.8	116			96		111	13	1.0	13.0	75	323.0	23.2	248
472	68	2
473	47	1
474	39	1
475	30	2
476	41	1
477	47	1
478	38	1
479	41	1
480	37	2									13	12											143										0.7
481	39	1	7.1	4.3	2.8	1.5	1.2	0.3	0.9		19	32	19	48	50		6.2	80	136				224	43	149.0	160			96		66	11	0.8	13.8	134	289.0	46.4	155
482	58	1
483	44	1
484	38	2
485	43	1	7.2	4.6	2.6	1.8	0.8	0.2	0.6		18	14	24	60	73		5.3	161	186				183	64	98.8	101			85		74	9	1.0	9.0	146	322.0	45.3	176
486	47	2
487	44	1
488	44	1
489	32	2
490	40	2	6.7	4.2	2.5	1.7	2.7	0.8	1.9		16	13	12	37	44		5.3	140	152				190	65	111.8	66			102		61	7	0.7	10.0	157	372.0	42.2	215
491	45	1																											131
492	54	1																											112
493	52	1
494	38	1
495	39	2									14	11	14										245						92				0.6
496	73	2
497	37	2	6.9	4.4	2.5	1.8	0.7	0.2	0.5		13	10	14	44	34		4.8	45	101				176	67	95.8	66			96		97	12	0.7	17.1	95	310.0	30.6	215
498	36	1	6.9	4.3	2.6	1.7	0.8	0.2	0.6		25	34	66	64	88		7.2	98	143				159	55	56.8	236			84		79	9	0.8	11.3	157	290.0	54.1	133
499	33	2
500	36	2	7.0	4.0	3.0	1.3	0.8	0.2	0.6		16	13	13	38	33		4.3	72	119				198	76	113.2	44			89		54	6	0.7	8.6	25	288.0	8.7	263
501	58	1
502	72	2
503	44	1									24	45											167						98				0.8
504	41	1
505	49	1
506	44	2
507	52	1
508	68	1	7.2	4.3	2.9	1.5	0.8	0.2	0.6		19	16	15	45	61		5.5	118	146				144	43	86.0	75			106		95	18	1.0	18.0	117	303.0	38.6	186
509	41	2	7.1	4.3	2.8	1.5	0.8	0.2	0.6		28	28	14		37		3.8		130				189	64	109.8	76			99		64	14	0.6	23.3	133
510	33	2
511	67	2
512	35	1									18	25	23										180						105				0.9
513	51	1	7.3	4.7	2.6	1.8	0.6	0.2	0.4		29	55	39	61	77		7.2	63	140				253	43	171.2	194			96		76	14	0.8	17.5	187	362.0	51.7	175
514	47	1
515	63	1																											132
516	58	1
517	43	2	6.8	4.3	2.5	1.7	0.6	0.1	0.5		21	17	12	46	56		4.5	85	167				165	76	70.0	95			79		57	9	0.5	18.0	80	278.0	28.8	198
518	51	1
519	61	1
520	67	2
521	41	2
522	77	1
523	39	2
524	54	2
525	32	2									19	14											163						86				0.6
526	35	1									23	34	27										223	59	136.4	138			102				0.8
527	36	1
528	47	1																											221
529	35	2
530	43	2	6.3	4.2	2.1	2.0	1.0	0.1	0.9		18	19	45	43	48		4.3	44	122				154	52	72.2	149			105		52	7	0.5	14.0	72	311.0	23.2	239
531	42	1
532	42	1
533	53	1
534	53	1	6.5	4.2	2.3	1.8	1.2	0.3	0.9		19	17	43	51	54		4.5	111	174				154	46	89.8	91			109		59	16	0.8	20.0	163	333.0	48.9	170
535	61	2
536	44	1
537	40	1
538	56	1
539	45	1	7.8	4.8	3.0	1.6	2.3	0.5	1.8		48	79	55		42		7.9		209				281	50	201.8	146			106		62	14	1.2	11.7	328
540	42	1	6.7	4.5	2.2	2.0	1.2	0.3	0.9		34	48	37	49	54		6.4	76	161				202	48	127.8	131			84		74	12	1.0	12.0	194	346.0	56.1	152
541	69	1
542	30	2	7.3	4.1	3.2	1.3	0.6	0.1	0.5		18	14	12	37	45		4.4	96	140				162	63	81.6	87			94		53	11	0.6	18.3	64	307.0	20.8	243
543	26	1									17	16											183						90				0.8
544	43	1	7.0	4.2	2.8	1.5	1.3	0.3	1.0		20	25	44	52	26		7.9	122	164				199	49	126.6	117			110		47	10	1.0	10.0	145	315.0	46.0	170
545	62	1									24	35	59										133	58	61.6	67			113			13	1.0	13.0
546	55	1									88	57	30										185	77	97.0	55			97			19	0.7	27.1
547	70	1
548	59	2	7.3	4.5	2.8	1.6	0.6	0.1	0.5		27	36	29	50	75		5.4	78	196				249	41	172.6	177			97		96	14	0.6	23.3	112	357.0	31.4	245
549	26	2									23	27																	92				0.7
550	35	1									37	42	91										217			111			125
551	36	1	6.5	4.3	2.2	2.0	0.8	0.2	0.6		14	18	38	53	48		5.2	100	151				202	64	118.2	99	31.7		99		84	12	0.9	13.3	214	308.0	69.5	94	140	4.9	100			9.1	3.9
552	67	2
553	42	2	6.9	4.4							15	16	12		46		3.7	42	124				168	69	89.8	46			79			15	0.5
554	59	2																					191	85	92.2	69
555	21	1									19	19	19										102	77	20.4	23			77				0.8
556	65	1									18	22	27										172	38	71.8	311			121				1.1
557	34	2									17	19											147						74				0.5
558	36	1
559	41	2
560	50	2									17	9	14										229	87	130.0	60			83				0.7
561	38	1
562	31	1
563	31	2
564	42	1
565	39	1
566	55	2	7.2	4.3	2.9	1.5	0.7	0.2	0.5		22	19	27	36	37		4.8	57	163				162	48	85.6	142			92		184	14	0.8	17.5	99	281.0	35.2	182
567	38	2
568	67	1	7.1	4.4	2.7	1.6	0.7	0.2	0.5		25	40	19	42	49		6.0	70	141				220	60	134.6	127	27.3		90		71	13	1.0	13.0	133		34.6	251											0.003
569	42	1
570	56	1
571	40	2	6.7	4.0	2.7	1.5	0.7	0.2	0.5		11	10	12	35	35		3.9	68	169				103	39	50.6	67			90		82	7	0.6	11.7	23	407.0	5.7	384
572	52	2	7.1	4.1	3.0	1.4	1.0	0.2	0.8		22	19	14	42	68		3.9	94	155				223	66	142.8	71			88		135	12	0.6	20.0	131	297.0	44.1	166
573	37	1
574	115
575	29	2									19	12	15										230										0.6
576	51	2
577	57	1									18	45	38										101	33	55.0	65			118			16	0.8	20.0
578	54	2	7.1	4.3	2.8	1.5	0.9	0.2	0.7		32	32	21	51	71		4.3	109	227				202	70	121.4	53			89		102	17	0.8	21.3	93	367.0	25.3	274
579	37	1
580	26	1									18	20	24										200						86
581	40	1
582	31	2									24	25																	82				0.7
583	61	2	6.9	4.3	2.6	1.7	1.4	0.4	1.0		19	17	16		89		4.9		175				159	39	91.4	143			80		78	11	0.6	18.3	162
584	44	1	6.8	4.2	2.6	1.6	0.7	0.2	0.5		19	20	22	39	49		6.2	157	158				128	34	73.6	102			101		118	8	0.7	11.4	120	311.0	38.6	191
585	42	2
586	43	1																											133
587	30	2									18	20											193						86				0.6
588	27	2	6.2	3.9							16	11	15										160						75				0.6
589	57	2
590	115
591	115
592	55	1									20	28	38										191						79				0.8
593	115
594	64	2	6.8	4.1	2.7	1.5	0.8	0.3	0.5		20	19	17		38		4.1		161				118	33	63.2	109			89		58	13	0.7	18.6	95
595	26	1									13	10											160						95				0.8
596	31	1
597	38	1
598	40	1
599	37	1
600	33	2
601	34	2
602	31	2
603	21	2
604	46	1
605	30	2
606	115	2
607	112	2
608	37	1
609	70	1
610	43	1
611	28	1
612	30	1
613	44	1
614	40	2
615	32	2
616	36	2	7.3	4.3	3.0	1.4	0.7	0.2	0.5		20	18	19	43	70		4.1	130	179				165	83	73.4	43			92		60	11	0.5	22.0	123	316.0	38.9	193
617	32	1	7.4	4.5	2.9	1.6	0.9	0.3	0.6		36	35	51	58	44		9.2	189	174				156	52	82.4	108			99		69	14	0.9	15.6	176	361.0	48.8	185
618	49	1	7.4	4.4	3.0	1.5	0.8	0.2	0.6		21	24	35	56	48		6.3	90	186				182	44	68.4	348			99		56	13	0.9	14.4	135	370.0	36.5	235
619	59	2	6.9	4.1	2.8	1.5	0.8	0.2	0.6		14	17	36	47	70		3.3	68	179				136	38	75.8	111	27.9		211		49	12	0.7	17.1	79	269.0	29.4	190
620	58	1	6.0	3.5	2.5	1.4					42	34	351										202	100	81.8	101			125			19	1.3	14.6
621	33	1	7.5	4.4	3.1	1.4	0.6	0.2	0.4		30	16	17	39	45		4.4	893	145				135	77	51.0	35			94		55	8	0.8	10.0	54	272.0	19.9	218
622	34	2	7.1	4.4	2.7	1.6	0.7	0.2	0.5		21	29	15	41	41		4.3	44	141				170	68	93.8	41	40.0		85		79	14	0.6	23.3	69	343.0	20.1	274
623	26	1									14	15											198						89				0.9
624	68	1									22	21	33										189						91				1.1
625	37	1	7.4	4.5	2.9	1.6	0.7	0.2	0.5		30	35	37	54	59		6.8	132	151				171	48	108.0	75			94		61	11	1.2	9.2	43	443.0	9.7	400
626	35	2	6.7	4.3	2.4	1.8	1.2	0.4	0.8		21	13	12	41	40		4.6	82	129				157	58	92.8	31			79		62	9	0.6	15.0	162	306.0	52.9	144
627	33	1	7.2	4.5	2.7	1.7	1.0	0.3	0.7		18	27	16	52	66		6.5	123	145				175	44	116.0	75	25.1		116		72	14	0.9	15.6	104		32.2	219											0.003
628	27	1									21	14	21										200	60		50			81				0.8
629	34	2	7.3	4.4	2.9	1.5	0.7	0.1	0.6		16	15	18	42	71		7.0	75	151				226	61	130.6	172			82		98	8	0.7	11.4	68	336.0	20.2	268
630	39	2	6.7	4.1	2.6	1.6	0.7	0.1	0.6		21	17	22		61		5.2		190				197	61	110.2	129			96		96	13	0.7	18.6	124
631	24	2									19	18											163						85				0.7
632	42	1	7.1	4.5	2.6	1.7	1.2	0.4	0.8		28	37	23	46	56		5.3	100	194				129	48	67.6	67			100		111	8	1.0	8.0	127	306.0	41.5	179
633	63	1									18	16	28										201	54	126.4	103			101				0.9
634	45	2	6.7	4.3	2.4	1.8	0.9	0.2	0.7		24	22	37	43	44		6.8	206	175				188	48	106.4	168			96		88	14	0.7	20.0	156	330.0	47.3	174
635	27	2									15	9	14										215	118	90.6	32			76				0.7
636	39	1	7.2	4.3	2.9	1.5	0.5	0.1	0.4		29	50	106	67	88		8.9	170	162				212	41	114.4	283			105		42	13	0.8	16.3	89	376.0	23.7	287
637	26	1									22	30											226						108				1.0
638	69	2
639	38	1									20	13	17										161	61	88.6	57			84				0.7
640	47	1
641	36	1									18	14	22										150						93				1.1
642	45	2
643	36	1	6.8	4.4	2.4	1.8	1.1	0.3	0.8		25	37	21	47	40		3.6	102	146				191	62	115.4	68			83		106	16	0.9	17.8	98	271.0	36.2	173
644	32	1									21	27	31										212	67		85			91				0.7
645	24	2									17	14											183						88				0.6
646	51	2	7.0	4.0	3.0	1.3	0.6	0.1	0.5		49	70	28	45	56		4.9	126	170				199	54	100.6	222	27.1		99		61	12	0.6	20.0	187	299.0	62.5	112
647	24	2									22	20																	95				0.6
648	25	2									17	11											135										0.7
649	22	2	7.2	4.3	2.9	1.5	0.6	0.2	0.4		19	16	12	45	63		4.1	100	142				144	68	69.2	34			104		75	10	0.6	16.7	49	354.0	13.8	305
650	35	2	6.8	4.0	2.8	1.4	0.9	0.2	0.7		18	15	12		44		3.8		99				183	66	94.4	113			89		81	10	0.8	12.5	30
651	63	2	6.7	4.0	2.7	1.5	1.4	0.3	1.1		20	20	18		77		3.2		129				188	64	114.0	50			181		56	9	0.6	15.0	95
652	28	2									19	10											198										0.7
653	28	2									17	11											160						92				0.7
654	34	1									30	23	26										190						93				0.9
655	32	1
656	35	2									15	13	16										137	69		35			85				0.6
657	67	1	7.0	4.2	2.8	1.5	1.6	0.4	1.2		17	7	36	47	77		5.5	118	157				172	43	112.8	81			83		122	19	0.9	21.1	119	311.0	38.3	192
658	32	1									18	30	21										185	46		83			85				1.0
659	53	2
660	51	1									56	141	115										230						94				0.9
661	33	1									26	52	29										194						100
662	43	1									19	36	34										231	46	136.0	245			92			12	1.0	12.0
663	56	1									26	19	59										108	46	43.2	94			65			40	2.9	13.8
664	49	1									19	19	22										170	51	110.2	44			91			13	0.9	14.4
665	19	1									23	54	35										160	62	86.4	58			80				0.8
666	42	1									17	18											179						73				0.8
667	37	1									22	16											170						96				0.9
668	25	1									24	36											230						90				0.8
669	29	1									13	13											160						89				0.8
670	25	1	6.8	4.6	2.2	2.1	1.2	0.3	0.9		15	24	14	47	58		5.5	120	133				192	86	95.4	53			90		59	9	0.9	10.0	138	273.0	50.5	135
671	24	2
672	59	2
673	35	1									51	75	125										171						241				0.8
674	27	1	7.3	4.9	2.4	2.0					26	24	22		72								217			55			77			15	1.0	15.0
675	36	2									56	59	151										155						114
676	30	1									13	13											202						108				1.2
677	41	1
678	44	2
679	35	2	7.8	4.1	3.7	1.1	0.6	0.1	0.5		24	41	33	49	44		5.3	48	151				236	51	159.0	130	21.6		92		62	8	0.6	13.3	66	306.0	21.6	240
680	45	1
681	25	2									21	15																	91				0.6
682	26	2									20	21	20										179						100
683	33	2
684	58	1	7.0	4.6	2.4	1.9	0.7	0.2	0.5		32	61	63	55	70		3.3	94	144				152	28	80.4	218	18.4		140		73	14	1.0	14.0	129		39.9	194
685	44	2	7.3	4.6	2.7	1.7	1.9	0.5	1.4		18	11	18	43	39		3.7	66	116				208	83	116.2	44			88		109	13	0.7	18.6	119	300.0	39.7	181
686	48	1
687	43	1
688	43	1	7.1	4.4	2.7	1.6	1.2	0.4	0.8		31	43	138	73	106		6.2	154	165				211	44	100.8	331			99		81	12	1.0	12.0	160
689	67	1
690	45	2
691	67	1
692	66	1	7.0	4.6	2.4	1.9	1.0	0.4	0.6		29	23	60	56	57		4.1	160	178				158	61	86.8	51			81		89	17	1.0	17.0	150	403.0	37.2	253
693	61	2	6.6	4.1	2.5	1.6	1.0	0.2	0.8		28	28	37	48	64		4.0	87	174				239	96	132.0	55			80		119	14	0.6	23.3	117	321.0	36.4	204
694	48	1
695	61	1
696	46	1	7.2	4.4	2.8	1.6	1.5	0.5	1.0		32	46	83	57	62		7.0	86	151				189	46	106.8	181			91		78	15	1.0	15.0	307	339.0	90.6	32
697	58	2	6.0	4.1	1.9	2.2	1.1	0.3	0.8		22	22	11	40	58		3.0		196				199	83	107.8	41			79		48	12	0.6	20.0	167	274.0	60.9	107
698	41	1
699	42	2
700	51	2
701	47	2
702	52	2
703	69	2
704	44	1
705	58	2
706	54	1
707	57	2
708	41	1
709	43	2
710	43	1	7.4	4.6	2.8	1.6	0.8	0.2	0.6		26	39	29	52	64		6.3	86	164				225	52	142.4	153			90		83	12	0.9	13.3	105	419.0	25.1	314
711	52	2	6.8	4.1	2.7	1.5	0.9	0.3	0.6		28	18	11	41	46		4.0	177	184				189	62	116.6	52			83		58	9	0.8	11.3	109	404.0	27.0	295
712	35	2
713	54	1	7.0	4.5	2.5	1.8	2.7	0.6	2.1		22	18	35	58	72		5.3	116	163				247	79	155.4	63			85		68	14	1.0	14.0	172	322.0	53.4	150
714	35	1
715	42	2
716	40	1	7.2	4.6	2.6	1.8	1.0	0.4	0.6		16	15	16	44	79		6.7	65	106				223	82	124.8	81			153			10	0.8	12.5	174		53.7	150						9.1
717	45	2
718	38	1
719	61	1
720	50	2
721	36	2	6.8	4.3	2.5	1.7	1.0	0.4	0.6		12	8	10	42	35		1.7	69	161				185	65	110.0	50			83		72	13	0.7	18.6	100	278.0	36.0	178
722	54	1
723	57	1
724	46	1
725	43	1
726	57	1
727	68	2	7.4	4.0	3.4	1.2	0.5	0.2	0.3		26	30	13	43	69		6.1	47	173				170	45	110.0	75			150		81	20	0.8	25.0	140	336.0	41.7	196
728	52	2									32	35	24										190	98	81.0	55			87				0.7
729	48	2
730	46	1
731	44	2
732	56	2
733	52	1
734	46	2	6.8	3.9	2.9	1.3	0.6	0.2	0.4		16	31	23	44	41		4.3	115	145				183	39	114.2	149			104		102	12	0.6	20.0	119	308.0	38.6	189
735	33	2	7.1	4.4	2.7	1.6	0.6	0.2	0.4		18	24	37		54		5.1		152				164	51	84.6	142			84		99	11	0.6	18.3	220
736	46	2
737	61	1
738	41	1
739	52	1
740	43	1
741	60	1
742	58	2
743	41	1
744	51	1
745	49	1
746	44	2	6.8	4.1	2.7	1.5	1.1	0.4	0.7		27	47	152	91	54		4.3	61	151				160	70	80.8	46			86		100	9	0.7	12.9	162	285.0	56.8	123
747	39	1
748	35	2
749	49	1	7.0	4.5	2.5	1.8	1.5	0.5	1.0		17	18	34	48	64		4.6	125	148				205	61	122.4	108	29.8		111		64	11	0.9	12.2	172		48.2	185
750	32	1
751	45	1
752	62	1
753	29	2									12	9																	94				0.5
754	26	1	7.0	4.0	3.0	1.3	0.6	0.2	0.4		26	22	82		43		6.2		199				171	51	101.6	92			94		56	12	0.8	15.0	152
755	50	1
756	46	2	7.1	4.3	2.8	1.5	1.3	0.4	0.9		19	19	27	45	52		3.7	109	143				188	62	116.0	50			87		60	13	0.6	21.7	213	344.0	61.9	131
757	65	2
758	41	2
759	60	1
760	41	1
761	56	1
762	41	2
763	33	1
764	64	2
765	55	2
766	47	1
767	42	2
768	33	2
769	55	2
770	41	2
771	57	2
772	42	1
773	45	2
774	53	2
775	45	2
776	39	2
777	42	2
778	37	2
779	41	1
780	43	2
781	53	2
782	68	2
783	26	2
784	69	1	7.4	4.4	3.0	1.5	0.8	0.2	0.6		27	24	17	50	77		3.4	142	152				259	50	174.6	172			99		70	9	0.9	10.0	214	346.0	61.8	132
785	31	1									18	23											212						87				1.0
786	30	1									41	56											189						94				0.9
787	59	2	7.1	4.5	2.6	1.7	0.7	0.2	0.5		38	46	38		85		4.2		187				234	47	152.8	171			98		64	11	0.7	15.7	141
788	30	1									22	26											200						84				0.8
789	28	2									24	16	18										215						96
790	44	1	7.1	4.4	2.7	1.6	0.8	0.3	0.5		20	23	30	46	57		6.3	197	150				188	42	124.4	108			80		60	19	1.0	19.0	200	271.0	73.8	71
791	26	1									27	48	20										202	39		168			83				0.9
792	35	1	7.8	4.8							24	43	22										237						106				1.0
793	40	1									16	16	23										193	49	135.8	41			87				1.0
794	40	2
795	29	1	7.7	4.8	2.9	1.7	1.3	0.4	0.9		21	24	39		42		7.8		173				181	60	108.0	65			91		82	19	1.0	19.0	146
796	46	2	7.6	4.4	3.2	1.4	0.6	0.2	0.4		54	50	31	53	59		4.3	47	143				173	83	81.2	44			88		91	12	0.6	20.0	160	339.0	47.2	179
797	43	1									32	70																	104				1.0
798	49	1	8.3	5.1	3.2	1.6	0.9	0.3	0.6		25	28	50	51	67		10.6	46	189				170	51	80.6	192			106		72	21	1.4	15.0	46	291.0	15.8	245
799	55	1	7.2	4.3	2.9	1.5	0.7	0.2	0.5		19	23	28	42	55		5.1	72	154				203	39	143.6	102			100		57	15	0.7	21.4	145	300.0	48.3	155						8.5	3.2
800	61	1	7.0	4.5	2.5	1.8	1.2	0.4	0.8		28	27	265	67	43		6.8	111	183				222	97	97.8	136			100		52	13	1.0	13.0	161	334.0	48.2	173
801	30	1									23	31											184						89				1.0
802	34	1									12	11	26										183	57	112.0	70			86			14	0.9	15.6
803	32	1									22	43	70										161	53	95.6	62			101			13	0.9	14.4
804	41	1									21	21	39										173										0.8
805	23	2									17	15	22										203	58		121			89				0.6
806	51	1									28	32	57										182	56	84.4	208			111				1.0
807	29	1									26	24											234						73				0.9
808	58	1	6.9	4.4	2.5	1.8	1.0	0.3	0.7		28	42	106	58	67		7.1	350	227				243	45	163.2	174			89		87	16	0.8	20.0	57	287.0	19.9	230
809	38	1
810	28	2
811	52	2
812	56	1
813	52	1
814	41	1
815	45	1
816	43	1
817	39	1
818	63	1	6.6	4.1	2.5	1.6	0.7	0.2	0.5		27	46	56	44	60		4.7	82	147				204	46	78.1	679			167		49	11	0.8	13.8	50	300.0	16.7	250
819	45	1
820	61	1
821	36	1									22	14	35										171			86			92				0.9
822	29	1	6.7	4.6	2.1	2.2	1.3	0.5	0.8		38	32	38	55	55		8.8	849	289				168	70	91.6	32	41.7		84		84	14	1.0	14.0	200		54.8	165											0.003
823	49	1
824	55	2
825	50	1
826	35	2
827	54	1
828	67	1
829	32	1	6.9	4.4	2.5	1.8	1.2	0.3	0.9		24	57	124	71	56		7.6	171	148				206	36	132.8	186			89		44	13	0.9	14.4	219	353.0	62.0	134
830	32	1	7.0	4.0	3.0	1.3	1.7	0.5	1.2		42	96	89	71	76		7.3	183	114				208	39	136.2	164			94		68	16	0.9	17.8	230	351.0	65.5	121
831	60	1
832	47	1
833	71	1																											122
834	52	1
835	52	2	6.9	4.2	2.7	1.6	0.9	0.2	0.7		47	54	74	68	68		4.7	54	168				178	59	106.8	61			117		41	10	0.5	20.0	70	265.0	26.4	195
836	70	2	6.7	3.7	3.0	1.2	1.2	0.4	0.8		37	36	106	43	47		6.8	35	142				153	45	68.2	199			131		40	7	0.6	11.7	164	334.0	49.1	170
837	115	2
838	52	2									32	28	17										232	91	124.4	83			99				0.7
839	46	1
840	42	1
841	38	1
842	39	1
843	61	1
844	53	2
845	34	1
846	42	2
847	27	1	7.6	4.5	3.1	1.5					20	25	28		85								204			156			87			10	0.9	11.1
848	57	1	7.6	4.4	3.2	1.4	0.9	0.2	0.7		35	30	68	59	34		6.3	269	225				121	32	55.4	283	26.4		119		73	11	1.0	11.0	152		48.7	160
849	50	1	7.3	4.5	2.8	1.6	0.7				34	66	80		49		8.2		182				200	37	87.4	378			86			13	1.0	13.0
850	65	2	7.0	4.5	2.5	1.8	0.9	0.2	0.7		19	15	13	49	47		4.1	82	163				219	73	134.0	60			98		139	22	0.8	27.5	102	291.0	35.1	189
851	42	2
852	44	2
853	51	2
854	60	1
855	28	1
856	41	1
857	42	1
858	49	1
859	45	2
860	51	2
861	58	2
862	41	1
863	59	2
864	45	2
865	52	2
866	48	2
867	64	1
868	53	1
869	60	1
870	42	1
871	49	2
872	38	1																											131
873	50	1																											127
874	59	1
875	53	1
876	54	1
877	56	2
878	71	2	6.7	4.1	2.6	1.6	0.4	0.1	0.3		31	54	31		92		5.0		188				182	30	86.4	430			92		57	15	0.6	25.0	56
879	26	1									16	23											198						79				0.9
880	38	1									19	47	37										228						95
881	49	2	6.2	4.0	2.2	1.8	1.2	0.3	0.9		15	14	12	44	36		4.6	64	144				197	48	109.6	197			87		81	13	0.7	18.6	103	251.0	41.0	148
882	28	1	7.8	4.5	3.3	1.4	0.9	0.3	0.6		22	16	15	43	57		7.0	165	135				202	71	117.2	69	35.1		103		61	10	0.8	12.5	146		50.3	144											0.003
883	27	1									24	38											230						97				1.1
884	39	1									18	13											191						112				0.8
885	34	1
886	24	1
887	39	1									17	18											225										0.9
888	25	1
889	54	2
890	31	2									19	15	12										173	70	95.8	36			93				0.6
891	37	1									20	23	66										168						89				0.9
892	49	2
893	48	2
894	56	1
895	38	2
896	41	1
897	31	1									27	26	31										165	87	63.6	72			91			12	0.8	15.0
898	58	1
899	53	1
900	35	2
901	62	1	7.1	4.5	2.6	1.7	1.9	0.5	1.4		47	71	104	72	67		8.3	568	252				211	50	134.0	135			99		143	11	0.8	13.8	231	301.0	76.7	70
902	40	1
903	58	1																											116
904	41	1
905	58	1	7.0	4.4	2.6	1.7	0.9	0.2	0.7		23	17	47	60	49		7.5	133	179				197	62	114.2	104	31.5		118		77	15	0.9	16.7	214		54.5	179											0.003
906	53	1																											102
907	55	1
908	43	2
909	31	2
910	56	2	7.4	4.1	3.3	1.2	0.7	0.2	0.5		25	23	17	44	82		5.4	50	141				194	50	132.0	60			104		65	12	0.7	17.1	124	230.0	53.9	106
911	60	1	7.0	4.3	2.7	1.6	1.0	0.3	0.7		19	20	56	53	72		4.7	109	189				208	48	123.4	183	23.1		118		131	16	0.9	17.8	154		52.4	140											0.003
912	55	1
913	54	2
914	46	1
915	28	2
916	50	2
917	51	1																											160
918	43	2
919	31	2
920	55	2
921	45	1	7.0	4.4	2.6	1.7	1.2	0.2	1.0		38	41	99	70	70		5.7	179	199				217	51	95.4	353	23.5		214		88	10	0.9	11.1	136		35.8	244											0.003
922	34	2
923	30	2
924	41	1
925	36	1
926	55	2
927	31	2
928	60	2
929	70	2
930	25	1									20	21	18										150	56		34			93				1.0
931	57	2
932	26	2
933	26	1
934	50	1
935	28	2									14	13	16										210	84		30			84				0.6
936	53	2
937	35	1	7.2	4.2	3.0	1.4					25	54	48		67								171			80			93			13	0.9	14.4
938	43	1	6.8	4.4	2.4	1.8	0.6	0.2	0.4		18	20	15		41				157													11	1.0	11.0
939	52	1
940	24	1	7.3	4.3	3.0	1.4	0.5	0.1	0.4		35	60	54	69	58		6.9	102	211				195	72	94.6	142	36.9		108		109	13	0.9	14.4	89		27.0	241											0.003
941	49	1
942	69	1	7.3	4.7	2.6	1.8	1.0	0.3	0.7		27	25	27	54	85		4.7	169	183				222	47	145.4	148			169		88	10	0.9	11.1	154	321.0	48.0	167
943	29	1									21	27											191						100				0.9
944	46	1
945	29	2
946	27	2																											314
947	56	2
948	53	1
949	48	1	7.2	4.5	2.7	1.7	0.7	0.2	0.5		25	25	34	47	51		6.9	116	164				219	63	123.0	165	28.8		107		90	10	0.9	11.1	97		24.7	296											0.003
950	39	2	6.7	4.0	2.7	1.5	0.7	0.2	0.2		15	12	21	40	40		3.7	76	119				209	50	130.4	143			95		90	8	0.7	11.4	78	298.0	26.2	220
951	40	2
952	40	1									23	42	41										162	36	73.4	263			97			13	0.9	14.4
953	53	1
954	25	1	7.2	4.8	2.4	2.0	0.7	0.2	0.5		21	24	34	51	56		6.1	171	151				230	52	145.4	163	22.6		100		84	20	0.9	22.2	80		19.9	323											0.003
955	34	2									19	14	20										208						84				0.6
956	62	2
957	64	2	6.5	3.6			0.4				23	15	15																			8	0.6	13.3
958	61	1	6.3	4.1	2.2	1.9	0.9	0.3	0.6		24	34	523	115	57		5.0	121	152				189	50	104.6	172			139		59	25	0.8	31.3	241	268.0	89.9	27
959	60	1	6.7	4.0	2.7	1.5	0.7				30	46	63		55				124													11	0.7	15.7
960	45	1
961	45	1
962	24	2
963	22	2
964	23	2
965	27	2
966	54	2
967	62	2
968	67	2
969	47	2
970	62	2
971	49	1																											105
972	28	1
973	37	1
974	37	1
975	64	1
976	39	1
977	33	2
978	34	1
979	47	2
980	35	1
981	24	1
982	65	2
983	37	1
984	22	2
985	26	2
986	42	2
987	40	2
988	44	1
989	42	2
990	45	2
991	50	1									18	21	27										183	37	67.6	392			113			13	1.0	13.0
992	40	1									33	44	60										147	56	48.2	214			98			15	0.9	16.7
993	26	1									39	24	20										132	42		105			92				1.0
994	24	2									13	8											157						94				0.6
995	27	1									15	10											161						88				0.9
996	22	1									17	10	16										198										0.8
997	36	1	7.1	4.3	2.8	1.5	1.0	0.2	0.8		27	34	48	68	46		7.4	142	217				267	57	154.0	280			92		57	8	0.9	8.9	200	393.0	50.9	193
998	25	1									20	37											136						95				0.9
999	35	1	7.2	4.6	2.6	1.8	0.5	0.2	1.1		19	27	31	43	51		6.3	108	144				205	67	102.2	179			111		126	22	0.9	24.4	76	331.0	23.0	255
1000	29	1									28	43											205						103				1.0
1001	29	1	6.8	4.4	2.4	1.8	0.7	0.2	0.5		17	19	27	51	55		5.7	80	186				197	55	122.8	96	27.9		96		134	13	0.9	14.4	112		43.4	146											0.003
1002	59	2	7.8	4.7	3.1	1.5	0.7	0.2	0.9		40	38	41	53	123		3.5	99	159				222	65	113.0	220			115		79	13	0.5	26.0	136	372.0	36.6	236
1003	28	1									30	72											131						95				0.8
1004	29	1									25	44	34										193	63		88			104				1.0
1005	36	2	7.5	4.6	2.9	1.6					19	12	36										238						85			7	0.6	11.7
1006	40	1	6.8	4.3	2.5	1.7					132	406	73										238						134			7	0.9	7.8
1007	44	2									19	13	15
1008	42	1									33	72	80										204	46	135.2	114			115			11	0.8	13.8
1009	38	2	6.5	4.3	2.2	2.0	0.6	0.2	0.4		19	18	22	39	37		3.9	74	147				149	77	47.6	122			92		52	8	0.7	11.4	139	345.0	40.3	206
1010	62	1	6.9	4.4	2.5	1.8	0.8	0.2	0.6		24	32	30	54	54		4.8	105	151				153	54	81.2	89	35.3		125		86	21	0.8	26.3	78		23.4	256
1011	50	2	6.6	4.2	2.4	1.8	0.8	0.2	0.6		20	13	12	41	43		3.4	83	172				245	75	160.8	46			90		54	12	0.7	17.1	125	339.0	36.9	214
1012	38	1	6.4	4.2	2.2	1.9	0.5	0.1	0.4		17	25	32		47		4.8		139				152	56	84.4	58			101		103	12	0.7	17.1	76
1013	28	1									15	14	17										195	77		77			85				0.8
1014	32	2	6.8	4.4	2.4	1.8	0.9	0.1	0.8		17	12	9		34		2.8		160				178	69	99.0	50			91		102	12	0.6	20.0	75
1015	34	1									22	18	36										173	79	79.6	72			111			14	0.8	17.5
1016	39	1	6.6	4.5	2.1	2.1	1.1	0.3	0.8		25	28	52	54	71		5.4	215	198				213	34	106.2	364	16.0		103		47	8	0.7	11.4	179		55.9	141											0.003
1017	26	1									22	37	25										229	69		26			86				0.9
1018	52	2									46	32	36										202	74	108.4	98			87				0.5
1019	58	1									21	24	78										206	40	117.4	243			92				0.6
1020	51	1	7.6	4.7	2.9	1.6	1.2	0.3	1.1		49	42	52	56	37		5.1	120	170				185	48	113.6	117			113		103	14	0.9	15.6	181	342.0	52.9	161
1021	27	1									21	32	28										196						82				0.9
1022	23	1
1023	66	1	6.7	4.5	2.2	2.0	0.9	0.2	0.7		23	16	24	43	61		8.1	301	181				161	66	81.6	67			111		78	18	1.3	13.8	54	372.0	14.5	318
1024	22	1
1025	25	1
1026	21	2									15	7	19										190	77	100.4	63			106				0.7
1027	50	1
1028	24	2
1029	51	1
1030	45	1	6.6	4.1	2.5	1.6	0.7	0.2	0.5		28	64	68	66	66		6.2	182	174				244	61	150.6	162			98		63	16	0.8	20.0	132	349.0	37.8	217
1031	41	1
1032	41	2
1033	44	1
1034	58	1
1035	65	1																											128
1036	42	1
1037	32	1
1038	61	2									18	19	32										186	45	120.6	102			106				0.6
1039	65	1									35	37	16										196	74	111.2	54			93				0.8
1040	55	1	7.3	4.3	3.0	1.4	0.6	0.2	0.4		28	38	23	50	57		6.9	147	178				188	38	130.2	99	20.2		85		81	12	0.8	15.0	111		35.2	204
1041	43	1																											150
1042	36	1
1043	37	1
1044	54	2
1045	39	1
1046	58	2	6.9	4.3	2.6	1.7	0.6	0.1	0.5		17	26	43	63	58		5.5	74	134				255	64	169.4	108			89		74	19	0.7	27.1	117	357.0	32.8	240
1047	44	1	7.0	4.5	2.5	1.8	1.1	0.3	0.8		25	29	25	51	47		5.9	209	167				172	48	114.8	46			77		71	14	0.9	15.6	125	270.0	46.3	145
1048	66	2	7.2	4.5	2.7	1.7	0.8	0.2	0.6		29	22	25	46	72		3.0	82	185				165	60	81.8	116			87		191	16	0.5	32.0	156	312.0	50.0	156
1049	67	1
1050	40	2
1051	55	2	7.2	4.3	2.9	1.5	0.7	0.2	0.5		47	49	20	56	66		4.0	68	133				220	63	141.4	78			78		101	14	0.6	23.3	135	420.0	32.1	285
1052	44	2
1053	61	1
1054	40	1
1055	31	1
1056	37	2
1057	65	2
1058	41	2
1059	47	1
1060	43	1
1061	39	2	6.7	4.0	2.7	1.5	1.3	0.4	0.9		18	13	9	35	46		4.1	54	125				180	65	104.2	54			80		110	9	0.7	12.9	155	301.0	51.5	146
1062	41	2
1063	34	1
1064	41	2
1065	39	1																											117
1066	26	2
1067	47	1
1068	41	1
1069	22	2
1070	55	1
1071	52	1	6.8	4.4	2.4	1.8	0.7	0.2	0.5		18	18	28		66		3.9		142				213	39	142.0	160			164		55	15	0.9	16.7	167
1072	38	1	7.6	4.7	2.9	1.6	1.2	0.3	0.9		23	25	19	50	57		6.4	108	125				199	72	118.6	42			86		53	10	0.8	12.5	159	300.0	53.0	141	141	4.1	102			8.7	3.6
1073	38	2	7.1	4.5	2.6	1.7	0.8	0.2	0.6		13	12	14	37	70		3.4	76	123				208	60	128.2	99			91		96	13	0.6	21.7	40	399.0	10.0	359
1074	63	2	7.3	4.0	3.3	1.2	0.7	0.2	0.5		26	19	12	44	75		5.0	120	183				164	48	96.2	99	29.3		98		127	11	0.6	18.3	73	345.0	21.2	272
1075	44	1									27	54											243										1.0
1076	37	1	7.2	4.7	2.5	1.9	1.2	0.4	0.8		25	52	81	64	53		7.3	81	150				177	46	87.6	217			85		46	14	0.9	15.6	225	314.0	71.7	89
1077	61	1	6.7	4.3	2.4	1.8	0.9	0.3	0.6		29	37	34	48	82		4.2	79	180				164	41	115.8	36	25.0		104		47	15	0.9	16.7	146	270.0	54.1	124
1078	60	2	7.6	4.6	3.0	1.5	1.0	0.2	0.8		37	30	17	49	71		3.8	70	188				247	45	168.4	168	18.2		85		70	13	0.6	21.7	155	330.0	47.0	175
1079	27	1									16	22											163						104				0.9
1080	33	1									27	72											175						85				0.9
1081	27	1									21	37											186						87				0.9
1082	40	2									15	18	13										228	50		82			84				0.6
1083	53	2	6.8	4.1	2.7	1.5	0.7	0.2	0.5		23	32	30		104		9.1		171				150	46	77.8	131			127		60	17	0.6	18.9	124
1084	39	2	7.2	4.5	2.7	1.7	1.0	0.3	0.7		18	15	15	44	28		3.4	107	124				128	51	57.6	97			95		95	8	0.7	11.4	62
1085	34	1	7.3	4.9	2.4	2.0	1.6	0.4	1.2		19	20	26	42	53		5.1	47	124				203	61	126.8	76			79		94	8	0.9	8.9	155	269.0	57.6	114
1086	46	1	7.5	4.6	2.9	1.6	1.4	0.4	1.0		39	72	172	80	76		6.7	83	119				216	68	116.8	156			119		74	12	0.8	13.3	103	370.0	27.8	267
1087	47	1	7.6	5.0	2.6	1.9	1.1	0.3	0.8		42	77	142	73	51		8.0	107	146				240	60	142.6	187			121		66	10	0.8	12.5	94	417.0	22.5	323
1088	25	1									29	40	27										202	62		80			93				1.0
1089	53	1
1090	57	1																											192
1091	55	1	6.8	4.3	2.5	1.7	0.7	0.2	0.5		32	40	478	105	49		6.0	80	141				232	35	98.0	606			104		77	11	0.9	12.2	119	358.0	33.2	239
1092	42	1									20	24	30										199						88				1.0
1093	53	1																											242
1094	58	1
1095	55	1																											116
1096	51	2
1097	43	1									29	51	141										304						101				1.0
1098	59	1	6.6	4.2	2.4	1.8	0.7	0.3	0.4		21	28	26	47	98		4.8	102	159				123			213			143			17	1.2	14.2	69		22.9	232						9.0
1099	45	2
1100	59	1	7.0	4.2	2.8	1.5	1.1	0.4	0.7		35	53	26	44	53		7.5	414	180				103	28	54.2	104			113		56	19	1.3	14.6	180	306.0	58.8	126
1101	57	2	6.5	4.1	2.4	1.7	0.7	0.2	0.5		20	24	25	49	46		5.5	82	193				173	44	112.6	82			82		62	10	0.7	14.3	89	292.0	30.5	203
1102	47	1																													115
1103	67	1
1104	51	1	6.5	4.3	2.2	2.0	1.6	0.5	1.1		21	17	26	46	59		6.2	97	172				115	35	58.0	110			84		65	16	0.9	17.8	128	269.0	47.6	141
1105	48	1									33	29	57										168						107				0.7
1106	57	1
1107	60	2
1108	50	2
1109	49	1																														12	1.2
1110	44	1																											183
1111	40	2	7.2	4.3	2.9	1.5	1.3	0.2	1.1		21	26	36	57	45		3.6	73	147				185	67	111.0	35		282	82		65	11	0.7	15.7	132	297.0	44.4	165
1112	47	1
1113	49	1
1114	43	2
1115	43	1
1116	30	1					0.6	0.2	0.4		36	80	43										176	36	98.0	210
1117	34	2
1118	51	2
1119	71	1	7.0								30	29	25										192	67					100
1120	52	1
1121	71	1
1122	40	2
1123	58	2
1124	44	1
1125	69	1
1126	50	1	6.2	4.0	2.2	1.8	0.4	0.1	0.3		18	18	46	45	48		5.7	68	130				172	52	94.2	129	30.2		92		42	9	1.0	9.0	76	332.0	22.9	256
1127	50	1									25	45	60										209	39		217			99				0.9
1128	51	1
1129	49	1
1130	38	1	6.5	4.4	2.1	2.1	1.3	0.5	0.8		22	44	30	57	54		6.2	73	157				173	47	108.8	86			91		66	12	1.0	12.0	194	290.0	66.9	96	144	4.2	107			9.0				179
1131	41	1	7.0	4.6	2.4	1.9	1.0	0.2	0.8		23	32	76	62	60		6.5	260	139				250	47	161.4	208			92		111	19	0.8	23.8	160	338.0	47.3	178
1132	37	2
1133	55	1	6.9	4.4	2.5	1.8	1.9	0.3	1.6		26	23	33	55	84		8.6	75	213				424	34	355.0	266			118		39	14	1.3	10.8	161	415.0	38.8	254
1134	37	1																											166
1135	50	2
1136	41	1
1137	40	1									23	21	25										214	56	145.2	64			107			12	0.7	17.1
1138	35	2
1139	39	1	7.2	4.4	2.8	1.6	1.3	0.3	1.0		21	51	301	96	60		5.6	72	142				278	49	185.8	216		690	94		66	15	0.9	16.7	200	385.0	51.9	185
1140	43	1
1141	46	1
1142	48	1
1143	41	1
1144	36	2
1145	36	1
1146	34	2	7.1	4.2	2.9	1.4	0.6	0.2	0.4		13	8	10	42	34		2.4	54	127				163	66	81.2	79			92		79	10	0.7	14.3	97	336.0	28.9	239
1147	40	1	7.0	4.2	2.8	1.5	0.7	0.2	0.5		24	41	30	55	64		9.6	58	147				205	39	129.2	184			105		64	12	1.1	10.9	147	367.0	40.1	220
1148	66	2
1149	46	1
1150	39	2
1151	35	1	7.0	4.2	2.8	1.5	0.7	0.2	0.5		23	41	27	55	38		6.7	131	154				293	50	206.2	184			102		86	13	1.0	13.0	124	319.0	38.9	195
1152	64	2
1153	68	2
1154	47	1
1155	46	2
1156	38	1
1157	43	2
1158	40	1
1159	32	1
1160	33	1
1161	35	2
1162	40	1
1163	41	1
1164	45	2	7.1	4.3	2.8	1.5	0.8	0.2	0.6		17	12	13	42	47		4.2	51	140				207	55	131.2	104			98		115	11	0.6	18.3	94	268.0	35.1	174
1165	33	2
1166	53	2	7.1	4.3	2.8	1.5	1.4	0.2	1.2		20	13	17	50	61		3.8	131	195				200	87	105.4	38			80		83	12	0.7	17.1	160	346.0	46.2	186
1167	38	1	6.9	4.5	2.4	1.9	2.6	0.8	1.8		15	18	23	44	38		5.4	142	154				174	61	101.0	60			96		68	9	1.0	9.0	137	358.0	38.3	221
1168	39	1
1169	41	2
1170	40	2
1171	30	2	7.1	4.3	2.8	1.5	0.9	0.2	0.7		34	17	11		44		4.4		173				192	66	118.2	39			84		77	8	0.6	13.3	205
1172	43	2
1173	56	2	6.9	4.3	2.6	1.7	0.7	0.2	0.5		24	18	23	47	60		4.7	93	197				190	51	114.0	125	26.8		104		92	18	0.6	30.0	76	374.0	20.3	298
1174	35	1	6.6	3.9	2.7	1.4	1.1	0.4	0.7		21	32	17	50	61		5.8	124	126				138	34	82.4	108	24.6		98		157	12	0.8	15.0	186	333.0	55.9	147
1175	36	2	6.8	4.2	2.6	1.6	0.6	0.2	0.4		16	14	9	38	46		3.6	78	126				149	48	85.8	76	32.2		83		131	7	0.7	10.0	113	341.0	33.1	228
1176	33	1
1177	36	1
1178	41	2
1179	46	2	6.7	4.2	2.5	1.7	1.0	0.3	0.7		20	22	13	38	47		5.1	54	128				193	77	106.2	49			96		116	11	0.7	15.7	183	277.0	66.1	94
1180	50	1	7.0	4.2	2.8	1.5	1.1	0.3	0.8		38	60	121	70	72		5.5	71	173				184	36	104.8	216			92		95	13	0.9	14.4	223	299.0	74.6	76
1181	36	2
1182	33	2
1183	56	2									26	22	18										206	54	143.8	41			90				0.7
1184	39	1
1185	29	2	6.5	4.3	2.2	2.0	1.8	0.5	1.3		14	10	11	42	61		3.9	59	94				181	63	98.8	96	34.8		85		133	8	0.7	11.4	180		62.1	110
1186	41	1
1187	35	1	7.1	4.7	2.4	2.0	2.1	0.8	1.3		19	37	27	49	53		5.3	64	152				152	48	95.0	45			80		71	8	0.9	8.9	264	291.0	90.7	27
1188	46	1
1189	34	1
1190	44	1
1191	48	2	7.4	4.3	3.1	1.4	0.6	0.2	0.4		23	35	43	37	50		4.6	45	143				180	35	101.4	218			102		57	11	0.7	15.7	67	283.0	23.7	216
1192	49	2	6.6	4.2	2.4	1.8	0.8	0.2	0.6		15	20	14	33	31		4.2	42	105				199	66	115.4	88		315	105		163	14	0.7	20.0	133	277.0	48.0	144
1193	40	1
1194	37	2
1195	48	2
1196	53	1
1197	25	2	7.8	4.7							19	17	19										219						95				0.8
1198	34	1									32	39											253						94				0.9
1199	26	2	6.6	4.0	2.6	1.5	1.0	0.3	0.7		17	15	13	46	34		3.9	80	134				155	68	78.0	45			83		69	16	0.7	22.9	82	368.0	22.3	286
1200	48	1
1201	35	2
1202	51	2
1203	41	1	7.2	4.5	2.7	1.7	0.7	0.2	0.5		29	42	25	49	49		5.8	93	165				245	42	172.4	153		529	85		72	9	1.0	9.0	122	335.0	36.4	213
1204	35	2	7.1	4.3	2.8	1.5	0.5	0.1	0.4		21	11	10	33	37		4.1	62	152				168	84	70.8	66			80		66	8	0.6	13.3	35	378.0	9.3	343
1205	39	2
1206	39	1
1207	36	2
1208	31	1	7.6	4.7	2.9	1.6	0.6	0.2	0.4		36	68	45	53	73		7.6	173	144				262	59	179.2	119		487	93		102	9	0.9	10.0	115	351.0	32.8	236
1209	56	2
1210	54	1
1211	27	1
1212	48	2
1213	31	2	7.2	4.4	2.8	1.6	1.3	0.4	0.9		17	20	11	46	46		4.3	98	146				177	37	120.8	96			92		70	7	0.7	10.0	237	324.0	73.1	87
1214	35	1
1215	61	1	7.4	4.6	2.8	1.6					27	16	31		37								238			251			107			10	0.8	12.5
1216	36	1																											307
1217	36	2
1218	38	2
1219	35	1	7.0	4.2	2.8	1.5	0.8	0.2	0.6		23	33	35	59	66		5.0	82	160				197	51	110.0	180	25.9		88		103	13	1.0	13.0	137	274.0	50.0	137	140	4.0	104			8.3	3.2
1220	44	2									22	17	12										214	86	123.4	23			84				0.7
1221	29	1									23	28	32										217	68	133.8	76			86				1.1
1222	48	2	7.1	4.2	2.9	1.4	0.6	0.2	0.4		24	29	16		44		4.3		138				227	66	143.4	88			111		66	16	0.7	22.9	105
1223	43	2
1224	32	1	7.0	4.3	2.7	1.6	0.8	0.2	0.6		24	53	41		50		8.3		170				232	51	136.4	223			100		73	18	1.1	16.4	166
1225	39	2
1226	56	1																											187
1227	34	2
1228	30	2	6.7	4.2	2.5	1.7					32	52	51		59								193			66			83			13	0.5	26.0
1229	39	1
1230	25	2	6.8	4.4	2.4	1.8					16	10	13		41								159			49			87			8	0.6	13.3
1231	41	1
1232	35	1
1233	34	1
1234	26	1									15	13	15										193						89
1235	43	2	6.9	4.0	2.9	1.4	0.8	0.2	0.6		18	15	7	33	47		3.1	46	122				170	78	82.8	46		203	100		102	9	0.7	12.9	24	393.0	6.1	369
1236	45	2
1237	26	1									39	34	20
1238	29	2
1239	31	1
1240	28	1	7.3	4.8							28	52	41										244						92				1.0
1241	39	2	7.0	4.5	2.5	1.8	1.1	0.3	0.8		17	11	12	38	32		5.4	36	126				172	59	88.0	125			97		74	11	0.5	22.0	152	295.0	51.5	143
1242	33	1									33	30	32										158	44	86.4	138			106				0.9
1243	30	1
1244	50	2
1245	31	1
1246	19	1									19	10	19										187						85				0.9
1247	67	1
1248	36	1
1249	46	1									20	33											223						97				0.8
1250	41	1
1251	29	2
1252	69	1
1253	41	1
1254	42	2
1255	38	2	7.7	4.7	3.0	1.6	1.4	0.4	1.0		32	34	31		63		4.8		176				194	56	117.4	103			86		101	9	0.9	10.0	213
1256	32	1									43	71	262										256	62	160.2	169			98				0.8
1257	22	2									17	16	12										178	62	105.8	51			88				0.6
1258	19	2									17	12	13										174	70	94.0	50			78				0.8
1259	54	2	7.2	4.2	3.0	1.4	0.6	0.1	0.5		46	40	14	49	65		3.5	106	147				188	57	109.0	110			90		152	18	0.8	22.5	116	371.0	31.3	255
1260	50	1
1261	30	2
1262	24	1									22	18	24										113						88
1263	26	2									20	16											206						86				0.6
1264	30	2
1265	28	1									17	27	26										167						97
1266	57	1
1267	63	2																											153
1268	48	1
1269	39	1
1270	34	1
1271	32	2
1272	54	1																											120
1273	43	2
1274	36	2
1275	36	1
1276	47	2
1277	26	2
1278	46	2
1279	48	1
1280	40	2
1281	39	1
1282	48	1
1283	56	1
1284	66	1
1285	32	2
1286	43	1
1287	23	1	7.4	4.5	2.9	1.6	1.0	0.2	0.8		56	131	41	60	76		8.6	84	193				408	33	341.5	287			99		43	16	0.9	17.8	99	356.0	27.8	257
1288	33	1
1289	44	1	6.5	4.2	2.3	1.8	0.7	0.2	0.5		19	28	23	47	47		5.2	86	141				226	71	133.2	109			105		95	13	1.1	11.8	128	318.0	40.3	190
1290	26	1
1291	26	1
1292	27	1	7.1	4.6	2.5	1.8	1.6	0.6	1.0		21	37	23		41		5.9		156				144	64	69.0	55			88		85	13	0.9	14.4	182
1293	21	1									19	21	21				8.3						174	52	115.0	35			101				1.0
1294	34	2	7.1	4.3	2.8	1.5	1.1	0.3	0.8		20	28	16	47	53		5.6	82	122				201	56	124.8	101			100		111	7	0.8	8.8	192	364.0	52.7	172	139	3.5	104			9.3				214
1295	52	1	7.0	4.3	2.7	1.6	1.4	0.3	1.1		19	18	27	45	56		6.5	102	144				220	44	157.0	95	20.0		117		96	15	0.9	16.7	87	335.0	26.0	248
1296	28	1									18	14											144						94				1.0
1297	55	2	7.1	4.3	2.8	1.5	0.7	0.1	0.6		30	34	59	53	62		4.1	80	195				283	71	192.4	98			94		120	11	0.7	15.7	136	324.0	42.0	188	144	4.6	110			9.2	3.3
1298	24	1									21	18											171						76				0.8
1299	36	2	7.3	4.4	2.9	1.5	0.8	0.2	0.6		17	15	18	45	49		4.3	55	124				163	77	72.6	67			86		142	11	0.6	18.3	96	301.0	31.9	205
1300	27	2									16	12	11										118						81
1301	25	2									29	37	29										159	74	74.6	52			81				0.7
1302	75	2									26	18	16										198	59					95
1303	37	2	6.4	4.3	2.1	2.0	1.0	0.3	0.7		22	24	44	46	55		5.3	40	139				135	84	33.6	87			93		44	8	0.6	13.3	235	347.0	67.7	112
1304	63	2	6.8	4.5	2.3	2.0	1.1	0.3	0.8		24	18	16	47	72		4.1	78	179				205	70	119.6	77			93		73	14	0.8	17.5	162	374.0	43.3	212
1305	62	2																					180	50					90
1306	23	2									16	11											124						91				0.7
1307	63	2	7.8	4.4	3.4	1.3	1.5	0.4	1.1		58	88	45	68	90		8.7	102	233				206	61	132.0	65			123		129	21	1.2	17.5	139	391.0	35.5	252
1308	33	2									16	14											155										0.5
1309	28	1									18	14											210						95				0.8
1310	18	1									17	18	13										177	51	117.2	44			87				0.9
1311	18	1									18	15	15										144	52	67.8	121			101				0.9
1312	18	1									17	13	12										115	44	61.0	50			90				0.8
1313	34	2									22	21	16										163						88
1314	26	1									34	73											192						82				0.9
1315	74	2									25	28	25										232	46	110.2	379			102				0.8
1316	41	1									19	29											219						105				0.9
1317	26	1									18	16	16										195	66	115.6	67			98				1.0
1318	27	2									17	15	10										194	68	115.4	53			92				0.7
1319	43	1
1320	25	2									29	21	13										222	86	122.2	69			82				0.8
1321	24	2									16	15											187						79				0.7
1322	26	1									18	20	25										196						83
1323	40	1									17	18	21										181						96				0.9
1324	30	1									27	37											175						97				0.8
1325	25	2									11	8	10										173						71
1326	23	1									89	39											168						76				0.8
1327	34	1	7.0	4.2	2.8	1.5	0.8	0.2	0.6		21	32	63	52	44		5.0	159	136				202	40	125.4	183			102		57	11	0.8	13.8	89	327.0	27.2	238
1328	34	2	7.4	4.1	3.3	1.2	0.6	0.2	0.4		16	22	102	80	65		5.4	78	137				233	69	140.8	116			104		121	12	0.8	15.0	93	407.0	22.9	314
1329	29	1									27	54	59										209						86
1330	32	2									15	12	9										195						101
1331	25	1									32	55											189						89				1.0
1332	26	1									21	30											195						102				0.7
1333	18	1									23	47	25										203	63	130.0	50			82				0.9
1334	62	2
1335	32	1
1336	26	2									20	16											178						81				0.8
1337	73	1	7.2	4.4	2.8	1.6	1.2	0.5	0.7		21	26	19	47	64		5.4	112	189				104	40	56.4	38			167		76	13	0.9	14.4	107	269.0	39.8	162
1338	18	2									33	52	28										175	44	116.8	71			75				0.6
1339	28	1									28	48	21										157						89				0.9
1340	36	1									19	23	47										225	60		184			91				0.9
1341	47	1
1342	24	2									16	10	13										181						91
1343	36	1									17	15	18				5.8	78	142				168	57	95.8	76			91			14
1344	24	1
1345	17	2									15	14	9										170	97	53.8	96			98				0.9
1346	50	1
1347	45	2									20	19	13										200	86	96.6	87			92				0.5
1348	42	1
1349	43	1
1350	54	1
1351	48	1	6.3	4.0	2.3	1.7	1.2	0.4	0.8		15	13	49	61	46		6.5	55	144				203	64	114.0	125			102		82	12	0.9	13.3	182	248.0	73.4	66
1352	47	1																											141
1353	58	1																											129
1354	49	2	6.8	4.3	2.5	1.7	1.0	0.2	0.8		20	18	18		49		3.2		134				192	71	112.4	43			80		70	12	0.6	20.0	169
1355	46	2	6.8	4.2	2.6	1.6	0.7	0.2	0.5		22	19	17	39	56		3.7	117	143				168	67	91.0	50			88		67	14	0.7	20.0	85	375.0	22.7	290
1356	49	1	6.6	4.0	2.6	1.5	0.9	0.2	0.7		26	34	79	64	31		6.6	86	146				238	59	130.4	243			101		76	13	0.8	16.3	196	300.0	65.3	104
1357	45	1	6.3	4.0	2.3	1.7	0.9	0.3	0.6		19	24	34	61	61		5.4	109	143				166	70	88.4	38			89		67	10	0.7	14.3	110	272.0	40.4	162
1358	51	1	6.5	4.1	2.4	1.7	0.8	0.2	0.6		23	41	53	51	68		5.2	70	133				228	52	151.2	124			108		91	12	0.8	15.0	125	418.0	29.9	293
1359	44	2
1360	37	1
1361	59	1									24	23											134						91				0.9
1362	50	2
1363	35	2
1364	44	1									25	21											244						100				0.9
1365	47	1
1366	34	2									17	16	18										169						92				0.9
1367	82	2
1368	52	1
1369	51	1
1370	49	1
1371	46	2
1372	41	1
1373	45	2
1374	39	1
1375	38	2
1376	29	2
1377	42	2
1378	33	1									20	23											161						104				0.8
1379	47	2
1380	42	2
1381	68	2
1382	36	2
1383	43	1	7.4	4.6	2.8	1.6	1.5	0.4	1.1		25	26	19	42	67		7.7	117	120				194	54	123.8	81			101		79	12	0.9	13.3	146	371.0	39.4	225
1384	51	2
1385	41	1
1386	27	2	6.7	4.1	2.6	1.6	0.6	0.3	0.3		12	5	19	42	42		3.7	53	115				139	68	58.8	61			90		96	9	0.7	12.9	96	312.0	30.8	216
1387	35	1
1388	41	2
1389	37	2
1390	33	2	6.7	4.5	2.2	2.0	1.7	0.5	1.2		17	15	20	49	49		4.0	60	141				210	84	110.6	77			88		83	10	0.8	12.5	110	281.0	39.1	171	141	4.6	106			9.4				235
1391	45	1	6.6	4.2	2.4	1.8	1.6	0.4	1.2		18	28	28		34		5.3		156				195	49	108.4	188			81		89	14	0.9	15.6	155
1392	30	1	7.0	4.8	2.2	2.2	0.8	0.2	0.6		35	42	17	54	91		3.8	155	188				148	63	73.8	56			87		153	8	0.8	10.0	65	263.0	24.7	198
1393	44	1	6.6	4.4	2.2	2.0	1.0	0.3	0.7		25	25	33	53	62		5.8	210	155				209	42	105.8	306			91		73	11	0.8	13.8	181	341.0	53.1	160
1394	31	2
1395	30	1	6.8	4.2	2.6	1.6	0.7	0.2	0.5		32	50	46	52	75		8.4	98	150				231	52	141.8	186			96		59	10	0.8	12.5	89	417.0	21.3	328
1396	52	1	7.1	4.2	2.9	1.4	1.0	0.4	0.6		22	21	17	44	59		4.8	193	165				174	53	106.2	74			93		102	13	0.8	16.3	100	252.0	39.7	152
1397	48	2	6.1	3.7	2.4	1.5	0.6	0.2	0.4		19	25	10	44	48		4.0	67	171				144	35	79.8	146			90		99	8	0.6	13.3	97	279.0	34.8	182
1398	77	1
1399	39	2
1400	36	1
1401	49	1
1402	39	1
1403	40	1	6.8	4.2	2.6	1.6	0.8	0.2	0.6		23	29	83		70		8.7		137				207	60	115.0	160			108		37	14	0.8	17.5	195
1404	66	1									22	24	26										148	47	88.0	65			97				1.0
1405	40	1
1406	41	2
1407	31	2	7.4	4.4	3.0	1.5	1.4	0.4	1.0		25	40	48	46	46		4.2	79	147				218	58	148.6	57			98		52	11	0.8	13.8	211	354.0	59.6	143
1408	48	1	7.4	4.6	2.8	1.6	1.2	0.4	0.8		23	29	36	40	49		6.8	71	122				160	33	84.8	211			111		61	12	1.0	12.0	160	376.0	42.6	216
1409	27	2									19	15											131						84				0.7
1410	30	2	6.2	3.9	2.3	1.7	0.7	0.2	0.5		15	12	15	42	32		3.7	56	125				120	48	56.2	79			110		121	11	0.6	18.3	94	329.0	28.6	235
1411	57	2
1412	46	1
1413	36	1	7.3	4.2	3.1	1.4	1.0	0.2	0.8		19	35	57	57	75		4.1	86	127				245	51	160.0	170			260		42	16	0.8	20.0	91	301.0	30.2	210
1414	40	1
1415	26	2	7.5	4.7	2.8	1.7	1.0	0.3	0.7		21	19	14	48	44		4.1	132	150				192	89	87.0	80			102		79	7	0.7	10.0	168	345.0	48.7	177
1416	59	1
1417	42	1
1418	44	1
1419	47	2	7.0	4.3	2.7	1.6	1.1	0.4	0.7		17	11	13	47	58		3.0	68	143				160	66	84.6	47			89		140	15	0.7	21.4	117	356.0	32.9	239
1420	41	1
1421	50	2
1422	36	1	6.5	4.3	2.2	2.0	1.4	0.4	1.0		25	30	36	51	52		7.0	139	144				223	76	135.4	58	34.1		83		53	13	0.9	14.4	96	303.0	31.7	207
1423	41	2
1424	23	2									21	15	17										123	66	46.8	51			79				0.6
1425	62	1
1426	39	1
1427	29	1									22	38	26										163						95
1428	49	2
1429	39	2	7.0	4.5	2.5	1.8	0.7	0.2	0.5		14	15	11	38	55		4.9	52	136				189	79	100.6	47			95		119	12	0.6	20.0	78	349.0	22.3	271
1430	38	1
1431	73	1
1432	39	1
1433	36	2
1434	31	1
1435	60	2	6.8	4.0	2.8	1.4	0.7	0.1	0.6		25	22	26		65		4.2		157				207	41	126.2	199			106		128	10	0.6	16.7	80
1436	27	1	6.6	4.3	2.3	1.9	1.0	0.4	0.6		18	18	15	48	40		5.3	89	139				138	34	88.4	78			108		54	9	0.7	12.9	165	270.0	61.1	105
1437	39	1
1438	20	1									15	15	20										142	58	75.2	44			101				0.8
1439	115
1440	42	2	7.1	4.3	2.8	1.5	1.3	0.4	0.9		16	12	10	35	33		3.8	74	119				162	82	74.4	28			80		86	7	0.7	10.0	27	453.0	6.0	426
1441	40	1
1442	40	2
1443	50	1
1444	31	2	6.8	4.2	2.6	1.6	0.3	0.1	0.2		23	29	22		48		5.1		161				140	57	68.2	74			101		118	14	0.7	20.0	114
1445	36	1
1446	49	1
1447	58	1
1448	42	1	6.8	4.6	2.2	2.1	0.8	0.2	0.6		22	25	30	48	53		5.6	95	175				209	64	120.4	123			90		92	12	1.0	12.0	158	355.0	44.5	197
1449	59	2
1450	64	1
1451	34	2	7.0	4.5	2.5	1.8	1.0	0.2	0.8		21	14	19	43	51		4.2	78	162				224	105	97.0	110	46.9		93		81	10	0.6	16.7	195	401.0	48.6	206	140	4.3	100			8.8	4.0
1452	28	1									22	18											177										1.0
1453	59	1
1454	24	1
1455	25	2
1456	27	2
1457	25	2	6.9	4.3	2.6	1.7	0.9	0.3	0.6		18	14	16	50	41		3.9	68	153				188	81	95.2	59			98		75	10	0.5	20.0	118	367.0	32.2	249
1458	39	1
1459	41	1
1460	48	2
1461	43	1
1462	61	2
1463	27	1									14	18	31										217						96				1.0
1464	36	2
1465	49	1
1466	55	1
1467	36	2
1468	40	1
1469	67	1
1470	24	2
1471	42	2
1472	41	2
1473	57	2
1474	46	2
1475	39	1
1476	36	2
1477	36	2
1478	45	1
1479	68	2
1480	41	2
1481	32	2
1482	35	2
1483	42	1
1484	32	1
1485	36	2
1486	32	1	7.3	4.4	2.9	1.5	1.3	0.4	0.9		18	13	16	45	59		4.0	90	144				163	67	85.6	52			92		112	11	0.8	13.8	194	286.0	67.8	92
1487	28	1									36	103											211						94				0.8
1488	30	1
1489	27	1									20	19	19										170						90				0.8
1490	67	2									20	12	12										179			68			88
1491	45	1	6.9	4.1	2.8	1.5	0.8	0.2	0.6		42	65	84	59	56		5.0	134	146				225	39	115.4	483			101		76	9	0.7	12.9	118	290.0	40.7	172
1492	26	2									17	14											168						89				0.6
1493	56	1	7.5	4.6	2.9	1.6	1.2	0.3	0.9		43	46	46	65	60		5.5	135	176				191	66	117.0	40			94		111	16	1.0	16.0	192	361.0	53.2	169
1494	27	1									16	17											186						89				0.8
1495	28	2									20	11	12										200						93
1496	27	2									16	15																	103				0.6
1497	37	1									15	22	22										215						108
1498	33	1									22	30	57										218						95
1499	32	1									22	35	37										202						105
1500	29	1									17	23	19										131	51	72.8	36			91				0.7
1501	31	1									33	39	36										185	51	117.0	85			93				1.0
1502	32	1									26	40	234										182						98
1503	25	2									14	11	17										156						92
1504	29	1									15	26																	91				1.0
1505	35	1									24	35											139										0.7
1506	38	1	7.1	4.7	2.4	2.0	1.9	0.6	1.3		18	12	15	42	58		5.5	88	121				161	65	84.2	59			94		101	11	1.0	11.0	161	292.0	55.1	131	142
1507	27	1
1508	26	1
1509	29	1									23	30	30										150	55	81.6	67			91				0.7
1510	28	1
1511	28	1									33	72	79										167	62	85.4	98			93				1.0
1512	30	1
1513	27	2									19	16																	79				0.6
1514	29	1	6.7	4.6	2.1	2.2	1.8	0.5	1.3		18	18	15	51	52		5.7	181	146				210	61	128.2	104			98		70	14	0.9	15.6	152	352.0	43.2	200
1515	68	1	6.7	4.2	2.5	1.7	1.1	0.3	0.8		57	105	38	61	91		6.3	128	206				179	46	102.2	154	25.7		92		81	17	0.8	21.3	128	282.0	45.4	154
1516	56	2	6.8	4.2	2.6	1.6	1.6	0.5	1.1		36	34	19	49	57		4.9	43	125				141	60	63.6	87	42.6		93		108	16	0.7	22.9	137	287.0	47.7	150
1517	60	1									21	33	26										166	41		93			103				0.8
1518	57	1									24	29	22										207	59		70			90				0.9
1519	60	1									23	17	32										239	68		48			91				1.0
1520	61	1									23	19	27										175	67		67			104				0.7
1521	18	2									17	12	13										160	52	79.2	144			97				0.5
1522	18	2									16	15	21										125	53	62.6	47			99				0.5
1523	26	1									17	25	23										167										1.1
1524	42	2	7.0	4.0	3.0	1.3	0.9	0.2	0.7		17	20	32		54		3.1		130				167	81	72.4	68			112		113	9	0.6	15.0	32
1525	24	1									22	27											197						89				0.8
1526	23	2									32	30											145						83				0.7
1527	24	2									17	13											211						89				0.6
1528	35	1									22	37											267										0.7
1529	26	1	7.0	4.5							17	13	25										182						88				0.8
1530	25	1	7.2	4.9							19	27	24										171						78				0.6
1531	28	1	7.0	4.4							23	12	36										180						76				0.9
1532	29	1	7.4	4.3							27	31	39										267						100				0.9
1533	26	1	7.0	4.5							15	10	14										172						76				0.8
1534	24	2	7.1	4.3							18	10	9										210						88				0.5
1535	19	2									17	15	15										131	61	61.4	43			97				0.5
1536	38	1	7.6	4.7	2.9	1.6	1.8	0.5	1.3		20	17	31	49	35		6.5	84	129				203	62	127.4	68			87		95	10	0.9	11.1	193	351.0	55.0	158
1537	51	1									39	32											170										1.0
1538	46	2	7.0	4.4	2.6	1.7	1.5	0.4	1.1		29	28	12	42	48		3.8	69	143				164	55	97.4	58			76		137	10	0.7	14.3	213	280.0	76.1	67
1539	38	1									22	34											184										0.8
1540	53	1									26	46	35
1541	27	1									20	31	37										159						88
1542	27	2	6.9	4.3							16	9	17										155						88				0.7
1543	19	2									13	12	22										109	68	26.4	73			95				0.6
1544	35	1
1545	51	1
1546	39	2
1547	61	1
1548	36	2
1549	40	1
1550	73	2
1551	50	1	6.6	4.4	2.2	2.0	1.1	0.3	0.8		21	33	27	47	46		5.6	104	146				162	41	93.0	140	25.3		96		76	14	0.8	17.5	143	307.0	46.6	164
1552	39	1									25	30	53										189	50		272			101				0.9
1553	41	1
1554	29	2
1555	44	1
1556	50	1
1557	37	2	7.0	4.0	3.0	1.3	0.7	0.2	0.5		21	18	12	41	45		3.5	31	116				144	72	67.6	22			91		85	8	0.6	13.3	21	434.0	4.8	413
1558	53	1	6.5	4.1	2.4	1.7	1.1	0.3	0.8		24	24	26	44	35		4.5	331	172				227	89	130.6	37			98		83	12	1.0	12.0	184	337.0	54.6	153
1559	54	2	7.4	4.7	2.7	1.7	0.8	0.2	0.6		22	20	14	48	64		5.7	131	174				202	62	123.2	84			90		72	12	0.8	15.0	114	296.0	38.5	182
1560	74	1
1561	43	1
1562	43	1	7.3	4.7	2.6	1.8	1.0	0.3	0.7		36	53	54	53	79		6.2	88	146				149	58	57.4	168			96		62	12	0.8	15.0	122	328.0	37.2	206
1563	39	1
1564	58	1	6.9	4.3	2.6	1.7	0.9	0.2	0.7		24	27	4	46	72		5.4	66	146				181	39	117.6	122			99		71	11	1.0	11.0	83	304.0	27.3	221
1565	55	2
1566	41	1
1567	50	2
1568	37	1
1569	45	2
1570	41	1
1571	65	1
1572	39	2	7.1	4.3	2.8	1.5	0.6	0.2	0.4		20	9	9	34	60		4.5	94	161				213	78	125.0	50			87		71	10	0.7	14.3	112	372.0	30.1	260
1573	37	1									27	35	18										161						77				0.9
1574	49	1																											215
1575	36	1
1576	35	2	8.4	5.0	3.4	1.5	1.6	0.4	1.2		24	19	16	40	47		4.6	56	143				231	77	147.0	35	33.3		85		99	14	0.7	20.0	156		44.2	197
1577	45	2	7.3	4.3	3.0	1.4	0.5	0.1	0.4		23	24	17	46	63		4.3	70	170				158	81	70.2	34			89		116	15	0.7	21.4	59	320.0	18.4	261
1578	44	2																																	150	354.0		204
1579	67	1
1580	45	1									32	43	227										231	42	73.2	598			100				0.7
1581	41	1
1582	51	2
1583	45	2	7.2	4.1	3.1	1.3	0.5	0.1	0.4		23	20	13		41		3.7		137				183	63	108.6	57			89		135	15	0.8	18.8	43
1584	45	2	6.8	4.1	2.7	1.5	1.0	0.3	0.7		30	34	13	42	27		3.8	57	149				193	63	115.6	72			83		76	12	0.6	20.0	211	347.0	60.8	136
1585	41	1
1586	39	1	7.1	4.5	2.6	1.7	2.4	0.7	1.7		21	23	49		53		5.9		125				174	81	79.8	66	46.6		99		57	11	1.0	11.0	176
1587	64	2
1588	40	1
1589	32	2
1590	43	1
1591	41	2
1592	52	2
1593	56	1
1594	36	2
1595	59	1
1596	54	1
1597	35	2
1598	37	1
1599	41	1	7.5	4.6	2.9	1.6	1.1	0.2	0.9		26	22	28	46	68		6.9	533	147				258	53	181.0	120	20.5		98		54	12	1.1	10.9	206	331.0	62.2	125	139	5.0	99			8.8	3.4
1600	61	1
1601	34	1	7.6	4.8	2.8	1.7	2.8	0.7	2.1		32	53	39	60	48		9.0	100	106				220	58	146.6	77			97		116	15	0.9	16.7	130	352.0	36.9	222
1602	42	1
1603	38	2	7.0	4.0	3.0	1.3	0.7	0.1	0.6		18	16	13	37	41		3.6	46	148				197	59	108.6	147	29.9		82		44	9	0.6	15.0	79	260.0	30.4	181
1604	35	1
1605	73	1																											136
1606	34	1	6.9	4.6	2.3	2.0	1.4	0.5	0.9		33	50	68	55	44		5.0	87	149				146	70	66.6	47			75		96	11	0.7	15.7	286	324.0	88.3	38
1607	51	2
1608	31	2
1609	55	2
1610	38	2
1611	64	1
1612	47	1
1613	33	1									19	16	17										183						89
1614	53	1
1615	51	1
1616	45	1
1617	34	1
1618	50	1
1619	59	1	6.5	4.1	2.4	1.7	1.2	0.3	0.9		18	19	17		63		4.3		152				161	52	84.8	121	32.3		93		163	9	0.7	12.9	139	334.0		195	143	4.4	109			8.5	3.4
1620	44	1									27	36	48										146	39	88.4	93			91			15	1.1	13.6
1621	56	1
1622	35	1
1623	51	2
1624	69	1
1625	38	1									21	21	17										146						79				0.9
1626	41	1	7.1	4.7	2.4	2.0	1.1	0.3	0.8		22	31	52	52	65		7.5	132	171				203	46	122.4	173			97		54	12	1.0	12.0	132	336.0	39.3	204
1627	62	1
1628	49	1
1629	54	1
1630	55	1
1631	42	2
1632	35	2
1633	60	2	7.2	4.3	2.9	1.5	0.7	0.2	0.5		31	32	37	53	85		3.3	58	174				137	45	67.0	125			124		90	5	0.5	10.0	42	352.0	11.9	310
1634	36	2
1635	33	1
1636	60	2
1637	40	1																											121
1638	26	2
1639	41	1
1640	37	1									45	94																	100				1.0
1641	58	1																											106
1642	45	2
1643	60	2
1644	40	1
1645	31	2									17	15	16										180						93
1646	41	1
1647	59	2	6.9	3.8	3.1	1.2	0.7	0.2	0.5		22	22	16	38	59		4.9	50	145				155	40	93.8	106			85		152	10	0.7	14.3	110	305.0	36.1	195
1648	29	1	7.3	4.8	2.5	1.9	1.6	0.4	1.2		16	20	27	53	52		5.7	116	144				174	69	88.2	84			109		88	11	0.9	12.2	167	326.0	51.2	159
1649	28	2									15	13											130						97				0.6
1650	27	2																											126
1651	44	1
1652	62	2
1653	38	1
1654	35	2
1655	53	2
1656	30	1
1657	54	1																											127
1658	25	2									16	10	17										174						74
1659	115
1660	42	1	6.7	4.6	2.1	2.2	0.8	0.3	0.5		56	65	24	42	47		6.4	2363	144				184	53	117.4	68	28.8		102		78	15	0.8	18.8	139	288.0	48.3	149	140	3.9	101			8.5	4.0
1661	115
1662	115
1663	115
1664	115
1665	115
1666	36	2
1667	115
1668	115
1669	32	1									16	23											139						81				0.9
1670	53	1									16	15	34										217						88				0.9
1671	115
1672	35	2	6.5	4.2	2.3	1.8	0.8	0.2	0.6		20	19	21	46	71		4.8	39	125				168	71	78.6	92	42.3		90		95	9	0.7	12.9	179	323.0	55.4	144	141	4.5	102			8.6	3.5
1673	49	1
1674	42	1	7.4	4.4	3.0	1.5	1.2	0.3	0.9		35	62	50	54	59		5.9	165	151				223	61	138.4	118			84		78	16	1.1	14.5	150	272.0	55.1	122
1675	56	1	7.0	4.5	2.5	1.8	0.7	0.3	0.4		16	33	21	49	51		6.4	85	162				100	43	43.0	70	43.0		152		112	11	0.9	12.2	162		42.2	222
1676	115
1677	115
1678	115
1679	115
1680	115
1681	115
1682	115
1683	115
1684	115
1685	115
1686	115
1687	61	1
1688	115
1689	115
1690	26	1									20	17	21										161						83
1691	34	1									20	21	85										204	66	92.8	226			97			8	0.8	10.0
1692	115
1693	31	1
1694	26	1
1695	115
1696	49	1
1697	39	1
1698	31	2
1699	28	1									12	14											178						78				0.8
1700	33	1
1701	47	2
1702	28	1
1703	36	1
1704	39	1
1705	43	1
1706	69	2	7.0	3.8	3.2	1.2	0.8	0.2	0.6		21	10	41	58	74		4.5	49	161				181	50	121.4	48			110		44	14	0.8	17.5	57	225.0	25.3	168
1707	40	2	7.1	4.2	2.9	1.4	0.9	0.3	0.6		28	29	22	54	20		4.0	69	150				148	59	82.4	33	39.9		87		83	6	0.7	8.6	133		39.3	205
1708	33	1	7.3	4.4	2.9	1.5	0.7	0.2	0.5		19	19	29	51	56		5.9	132	174				210	46	142.4	108			99		85	11	1.0	11.0	106	297.0	35.7	191
1709	50	1	7.0	4.6	2.4	1.9	1.3	0.3	1.0		35	47	37	50	60		3.6	204	166				204	75	104.6	122			122		54	11	1.0	11.0	212	343.0	61.8	131
1710	29	1	7.0	4.3	2.7	1.6	0.8	0.3	0.5		19	44	23	47	56		6.1	79	132				141	67	56.0	90			104		56	18	0.9	20.0	94	359.0	26.2	265
1711	23	1	7.3	4.7	2.6	1.8	0.7	0.2	0.5		19	24	16	55	70		6.0	150	174				178	80	90.0	40			83		89	17	1.1	15.5	81	343.0	23.6	262
1712	29	2	6.3	4.0	2.3	1.7	1.4	0.5	0.9		21	16	9	40	42		4.6	80	138				115	68	39.8	36			86		48	12	0.8	15.0	34	249.0	13.7	215
1713	44	1	7.1	4.5	2.6	1.7	1.5	0.4	1.1		17	22	34	61	87		5.4	102	156				247	73	164.8	46			94		63	14	0.9	15.6	237	348.0	68.1	111
1714	42	2	7.0	4.5	2.5	1.8	1.0	0.3	0.7		25	18	17	47	38		3.4	162	190				189	67	105.4	83			93		99	12	0.8	15.0	146	336.0	43.5	190
1715	50	2	7.2	4.1	3.1	1.3	0.6	0.1	0.5		28	29	21	39	50		4.3	45	148				194	92	93.4	43			95		50	11	0.5	22.0	54	400.0	13.5	346
1716	60	1	6.7	4.2	2.5	1.7	0.8	0.2	0.6		42	69	27	52	63		4.7	52	143				278	63	199.4	78			96		84	9	0.8	11.3	185	293.0	63.1	108
1717	73	2	7.0	3.9	3.1	1.3	0.9	0.2	0.7		26	21	24	45	57		5.0	103	203				207	65	125.6	82			89		61	19	0.7	27.1	152	289.0	52.6	137
1718	29	1	7.1	4.6	2.5	1.8	1.0	0.3	0.7		24	43	42	57	52		5.2	124	169				197	52	104.6	202			106		53	16	0.9	17.8	215	324.0	66.4	109
1719	46	1	7.3	4.9	2.4	2.0	0.8	0.3	0.5		21	21	59	52	44		7.4	72	125				118	46	32.4	198			102		87	17	1.1	15.5	254	303.0	83.8	49
1720	26	1									24	22											146						84				0.8
1721	25	1									16	11											251						97				0.9
1722	42	2	6.6	4.2	2.4	1.8	0.7	0.2	0.5		14	6	13	36	40		3.2	100	105				153	55	87.6	52			90		72	12	0.6	20.0	96	298.0	32.2	202
1723	56	2	6.8	3.9	2.9	1.3	1.1	0.2	0.9		21	23	17	42	66		6.1	95	153				236	60	140.6	177	25.4		93		82	14	0.8	17.5	175	291.0	60.1	116
1724	61	1	7.1	4.4	2.7	1.6	0.9	0.2	0.7		24	32	27	55	38		5.5	102	158				234	40	166.8	136	17.1		191		85	17	1.2	14.2	164	307.0	53.4	143
1725	38	1	7.1	4.5	2.6	1.7	0.8	0.2	0.6		26	26	23	46	50		7.5	647	142				148	37	76.4	173	25.0		98		89	12	1.0	12.0	101		29.6	240											0.003
1726	30	1									27	110	303										174	43		205			88				0.8
1727	55	1									21	22	63										234	96	119.8	91			77			16	0.9	17.8
1728	52	2
1729	28	2									15	8											155						89				0.6
1730	62	1	6.7	4.0	2.7	1.5	0.6	0.1	0.5		24	27	25	46	41		4.5	82	169				269	68	171.8	146			90		143	14	0.6	23.3	107	273.0	39.2	166
1731	40	1									27	45											190						82				0.9
1732	23	1									14	13											162						70				0.8
1733	55	1									25	24	62										184	60	108.8	76			92			14	1.0	14.0
1734	29	1									20	16											179										1.1
1735	44	2
1736	37	1	7.1	4.4	2.7	1.6	1.2	0.3	0.9		24	58	45	47	58		4.5	131	127				222	46	142.4	168	20.7		91		80	10	0.9	11.1	132	293.0	45.1	161
1737	24	2									17	9	15										172	74	88.6	47			83				0.6
1738	58	2
1739	32	2
1740	28	1
1741	24	1
1742	24	1
1743	47	1
1744	24	1
1745	33	1
1746	25	1
1747	32	1
1748	24	1
1749	31	1
1750	28	1									18	21											194						100				1.1
1751	55	2
1752	53	2
1753	25	1									20	17											162						89				0.8
1754	35	1									17	18	28										163						81				0.9
1755	35	1	6.8	4.3	2.5	1.7	1.1	0.3	0.8		28	32	26		66		5.1		155				198	74	104.6	97			92		44	12	1.0	12.0	211
1756	30	2
1757	29	1
1758	22	1									16	20											215						82				0.8
1759	33	2	7.6	4.4	3.2	1.4	0.8	0.2	0.6		27	34	61	62	60		4.4	69	136				262	63	177.2	109			98		78	9	0.7	12.9	228	349.0	65.3	121
1760	41	1	7.4	4.6	2.8	1.6	1.8	0.5	1.3		86	138	83		60		4.5		247				187	37	107.4	213			101		83	10	0.8	12.5	142
1761	30	1									16	12											164						96				0.7
1762	30	1									18	21	17										181						107
1763	47	2
1764	60	2	6.7	4.0	2.7	1.5	0.6	0.1	0.5		24	27	25	46	41		4.5	82	169				269	68	171.8	146			90		143	14	0.6	23.3	107	273.0	39.2	166
1765	62	2
1766	25	2	7.7	4.7	3.0	1.6					19	14	13		56								145			50			94			12.5	0.5	25.0
1767	51	1									27	27	42										213	80	121.2	59			105			16.5	1.0	16.5
1768	61	1									18	29	65										156	48	66.2	209			74			13.1	0.9	14.6
1769	28	1									244	431											226						92				0.9
1770	26	1									21	16											185						80				1.0
1771	49	1
1772	38	2																											80
1773	27	1
1774	44	1
1775	53	1
1776	40	1
1777	50	1
1778	34	2
1779	49	1	6.5	4.2	2.3	1.8	1.2	0.4	0.8		21	20	119		38		6.2	110	159				161	72	55.8	166			93		56	16	0.9	17.8	270
1780	42	1	7.0	4.0	3.0	1.3	1.0	0.3	0.7		19	26	16	42	37		6.4	100	153				211	52	138.0	105			87		64	13	0.9	14.4	158	296.0	53.4	138
1781	36	1	6.8	4.2	2.6	1.6	0.8	0.3	0.5		23	22	52	57	72		5.2	80	166				173	62	92.2	94	35.8		84		105	7	1.0	7.0	283		79.3	74
1782	34	1	7.2	4.6	2.6	1.8	1.2	0.5	0.7		21	19	15	48	64		6.2	172	175				162	53	91.4	88			82		59	19	0.8	23.8	158	351.0	45.0	193
1783	53	2
1784	50	2
1785	39	2
1786	60	1	7.1	4.4	2.7	1.6	1.2	0.2	1.0		28	18	25	57	72		5.6	77	146				222	53	131.6	187	23.9		124		77	20	0.9	22.2	100	337.0	29.7	237
1787	34	1	8.4	4.4	4.0	1.1	1.1	0.4	0.7		18	28	21	46	64		5.1	111	107				169	36	118.4	73			96		70	14	0.9	15.6	84	361.0	23.3	277
1788	42	2
1789	35	1	6.7	4.3	2.4	1.8	0.8	0.3	0.5		27	43	41	59	57		6.4	199	188				134	50	69.0	75	37.3		104		91	11	1.0	11.0	84	285.0	29.5	201
1790	48	1
1791	39	2
1792	46	1
1793	25	2	7.2	4.5	2.7	1.7	0.7	0.2	0.5		33	24	34	70	45		3.8	123	186				213	105	96.0	60			90		185	15	0.8	18.8	115	320.0	35.9	205
1794	59	2	6.8	4.0	2.8	1.4	0.8	0.2	0.6		39	64	48		97		5.5		199				200	50	137.4	63			106		56	11	0.7	15.7	118
1795	34	2	6.9	4.0	2.9	1.4	0.6	0.2	0.4		12	9	12	44	34		2.9	56	119				168	67	89.0	60			97		126	11	0.6	18.3	70	255.0	27.5	185
1796	36	1
1797	41	1
1798	39	2
1799	38	2	6.6	4.1	2.5	1.6	1.4	0.5	0.9		15	12	14	42	37		3.7	52	135				161	75	78.4	38	46.6		86		75	10	0.5	20.0	185	301.0	61.5	116
1800	41	1
1801	36	1	6.8	3.9	2.9	1.3	0.8	0.3	0.5		15	28	105	55	46		8.9	49	97				182	43	91.0	417			143		51	12	1.0	12.0	179	324.0	55.2	145
1802	41	2
1803	35	1	6.6	4.5	2.1	2.1	1.0	0.4	0.6		20	39	31	56	56		6.9	125	149				171	40	107.4	118	23.4		93		67	11	0.9	12.2	191	306.0	62.4	115
1804	56	1
1805	50	1
1806	38	2
1807	41	2
1808	48	1
1809	54	1									28	31	53										201	89	102.2	49			99				0.8
1810	54	2									21	28	42										239	101	114.6	117			92				0.6
1811	31	1	7.0	4.4	2.6	1.7	1.0	0.3	0.7		18	18	23	45	43		6.4	81	138				232	50	152.6	147	21.6		118		105	10	1.0	10.0	194	305.0	63.6	111
1812	58	1	6.6	4.2	2.4	1.8	0.6	0.1	0.5		25	31	77	53	64		7.3	69	146				206	47	101.0	290			92		60	11	0.9	12.2	96	304.0	31.6	208
1813	40	1	7.1	4.2	2.9	1.4	0.6	0.2	0.4		23	42	25	52	50		6.9	112	162				227	43	158.4	128			112		59	16	1.0	16.0	90	323.0	27.9	233
1814	37	2
1815	29	1
1816	55	2
1817	40	2
1818	47	2
1819	28	2	7.0	4.4	2.6	1.7	0.6	0.2	0.4		14	16	15	39	55		3.8	57	157				118	50	53.8	71			96		60	10	0.5	20.0	108	365.0	29.6	257
1820	24	2	7.1	4.2	2.9	1.4	0.5	0.1	0.4		15	11	10	39	46		4.9	56	136				162	67	85.2	49			84		91	10	0.7	14.3	44	276.0	15.9	232
1821	38	1
1822	55	2
1823	39	1	7.7	4.9	2.8	1.8	0.4	0.2	0.2		95	174	178	77	69		7.3	58	198				250	34	165.9	524			101		68	14	1.0	14.0	119	442.0	26.9	323
1824	34	2
1825	38	1
1826	32	1	6.9	4.5	2.4	1.9	1.0	0.3	0.7		18	15	29	43	52		4.3	502	142				182	56	107.4	93			95		74	14	0.8	17.5	157	302.0	52.0	145
1827	25	2	6.9	4.4	2.5	1.8	0.7	0.3	0.4		17	12	13	39	53		4.9	77	126				159	48	90.0	105			87		101	11	0.8	13.8	131	371.0	35.3	240
1828	39	1
1829	60	2	7.4	4.4	3.0	1.5	0.7	0.2	0.5		25	34	34	56	55		5.4	53	144				208	50	125.6	162			100		62	9	0.6	15.0	110	297.0	37.0	187
1830	40	1
1831	43	1	6.7	4.1	2.6	1.6	1.0	0.3	0.7		18	17	27	54	61		6.1	163	136				212	32	119.4	303			100		89	14	1.0	14.0	207	276.0	75.0	69
1832	63	1
1833	27	2	5.9	3.8	2.1	1.8	0.8	0.4	0.4		13	12	10	40	31		4.1	104	128				104	41	55.4	38			99		86	10	0.7	14.3	137	250.0	54.8	113
1834	26	2	7.1	4.3	2.8	1.5	0.7	0.3	0.4		19	12	12	41	50		2.5	100	130				167	60	94.2	64			91		98	10	0.6	16.7	104	307.0	33.9	203
1835	56	1
1836	69	2
1837	53	1
1838	41	1
1839	50	1
1840	21	1
1841	41	1
1842	62	1
1843	63	1
1844	55	2
1845	41	1																114
1846	49	2
1847	46	1
1848	37	2
1849	55	2
1850	39	1
1851	40	2
1852	38	2
1853	55	2
1854	47	2
1855	53	1
1856	47	2
1857	35	2
1858	40	1									32	54	117		60								203	57	131.8	71
1859	37	2
1860	43	2
1861	45	1
1862	25	2
1863	51	1
1864	36	1
1865	61	2
1866	35	2	7.8	4.6	3.2	1.4	0.6	0.2	0.4		20	14	12	48	63		3.4	116	165				153	61	83.8	41	39.9		94		101	11	0.6	18.3	123		38.2	199
1867	22	2	7.3	4.1	3.2	1.3	1.1	0.4	0.7		14	14	12	44	52		5.2	73	139				172	55	99.8	86	32.0		89		49	17	0.7	24.3	149		46.7	170
1868	26	2									21	18											204						89				0.6
1869	56	1	7.2	4.2	3.0	1.4	1.2	0.5	0.7		19	18	17	48	77		5.7	119	167				175	54	109.8	56		306	82		64	11	0.9	12.2	187	354.0	52.8	167
1870	68	1									34	20	71										154	78	68.0	40			145				0.7
1871	43	1	7.0	4.6	2.4	1.9	0.8	0.3	0.5		24	26	41	50	38		5.6	90	174				193	63	105.4	123			94		92	11	1.0	11.0	65	291.0	22.3	226
1872	19	1									16	11	17										145	52	88.0	25			90				1.0
1873	30	2
1874	28	1	7.3	4.4	2.9	1.5	0.8	0.2	0.6		15	19	14	46	51		7.3	217	122				178	47	97.0	170			87			16	1.0	16.0	141		41.5	199						9.0
1875	29	2	7.1	4.4	2.7	1.6	1.2	0.4	0.8		20	20	22	53	44		4.4	75	120				190	91	88.6	52	47.9		88		61	10	0.7	14.3	90	301.0	29.9	211
1876	30	1									24	41											178						93				0.9
1877	62	2	7.3	3.9	3.4	1.1	0.5	0.2	0.3		28	34	28	45	81		4.2	58	178				137	39	74.8	116			145		23	8	0.6	13.3	105	368.0	28.5	263
1878	70	1	6.1	3.7	2.4	1.5	0.6	0.2	0.4		26	21	32	47	51		4.2	52	197				146	61	57.0	140			116		75	16	0.9	17.8	189	296.0	63.9	107
1879	28	1									26	36																	100				0.9
1880	60	1									51	70	41										228	43	150.0	175			109				1.0
1881	30	2									16	14	16										153						84
1882	21	2									16	9											159						89				0.6
1883	30	1	7.9	4.9	3.0	1.6	1.2	0.4	0.8		28	42	17	45	74		5.6	104	147				164	62	84.4	88			86		74	9	0.9	10.0	95	369.0	25.7	274
1884	54	1	6.9	4.3	2.6	1.7	1.1	0.4	0.7		21	14	31	46	56		5.6	145	130				147	55	81.0	55			96		62	10	0.7	14.3	167	303.0	55.1	136
1885	43	1
1886	40	1									21	30	44										228	44	144.8	196			93				0.9
1887	50	1
1888	46	1
1889	115	2
1890	115	2
1891	115	2
1892	115	2
1893	54	2
1894	53	1
1895	50	1																											126
1896	115	2
1897	115	2
1898	39	1
1899	114	2
1900	56	2
1901	35	1
1902	34	1
1903	55	2																					242	79	140.6	112
1904	55	1	6.5	4.0	2.5	1.6	0.5	0.1	0.4		25	20	25	52	37		5.7	122	136				136	77	47.7	137	56.6		140		185	19	1.0	19.0	82		21.5	299
1905	36	2
1906	38	2
1907	55	1
1908	54	2
1909	30	2
1910	55	2
1911	41	1
1912	55	1																											136
1913	52	1																											109
1914	55	1	6.7	4.1	2.6	1.6	1.2	0.4	0.8		23	33	52	46	61		6.5	98	165				154	59	82.0	65	38.3		95		67	17	0.9	18.9	205		89.5	24											0.003
1915	49	1																											168
1916	50	2									23	18	10										179	58	112.4	43			87				0.6
1917	53	1	7.2	4.1	3.1	1.3	1.3	0.3	1.0		24	46	42	44	68		6.1	67	126				218	52	134.6	157			103		56	12	0.9	13.3	244	352.0	69.3	108
1918	61	1
1919	35	2	7.0	4.2	2.8	1.5	0.6	0.2	0.4		17	7	12	44	41		2.7	61	137				185	58	113.2	69			92		56	13	0.5	26.0	116	318.0	36.5	202
1920	35	2
1921	37	1
1922	48	1
1923	56	1									28	29	62										201	46	101.6	267
1924	40	1
1925	46	2
1926	59	2
1927	30	2
1928	43	2
1929	33	1									18	17											180						103				0.8
1930	59	2
1931	47	2
1932	31	1
1933	64	1
1934	68	2
1935	41	1
1936	38	2
1937	52	1
1938	45	2
1939	65	1
1940	45	2
1941	35	2
1942	48	1
1943	60	2
1944	35	1
1945	43	1
1946	38	2
1947	66	1
1948	52	2
1949	45	1
1950	36	1																													153
1951	45	1
1952	37	1
1953	42	1
1954	48	2
1955	41	1
1956	53	2
1957	55	2
1958	37	2	6.6	4.0	2.6	1.5	0.9	0.2	0.7		18	16	11	38	38		3.7	103	113				220	63	143.2	69			91		72	14	0.7	20.0	175	278.0	62.9	103
1959	62	2	6.3	3.3	3.0	1.1	2.4	1.3	1.1		75	32	50	90	187		4.1	152	334				146	61	75.4	48	41.8		109		114	11	0.6	18.3	219		87.6	31
1960	56	2	6.4	3.7	2.7	1.4	1.5	0.4	1.1		28	30	15	53	60		2.1	67	173				243	99	138.0	30			89		92	11	0.6	18.3	172	304.0	56.6	132
1961	53	1	6.5	4.4	2.1	2.1	1.3	0.3	1.0		23	28	30	50	64		3.6	97	152				195	67	117.2	54			181		98	14	0.9	15.6	159	337.0	47.2	178
1962	27	1	6.8	4.2	2.6	1.6	1.0	0.3	0.7		75	190	190		55		5.6		240				159	43	61.8	271			96		55	16	0.9	17.8	178
1963	46	1	7.2	4.4	2.8	1.6	0.4	0.1	0.3		24	20	57	57	71		7.8	168	144				227	40	108.6	392	17.6		111		64	13	0.8	16.3	124	316.0	39.2	192
1964	32	2
1965	20	2									20	19											175						83				0.6
1966	58	1	7.2	4.2	3.0	1.4	0.7	0.2	0.5		35	38	94	51	49		5.9	183	158				213	60	121.6	157			128		52	11	0.7	15.7	96	329.0	29.2	233
1967	30	1
1968	20	1
1969	20	1
1970	42	2
1971	19	2									20	11	15										205	102	88.8	71			79				0.6
1972	34	1
1973	35	1
1974	37	1
1975	32	1									54	110	70
1976	41	1
1977	42	1
1978	41	1
1979	41	1
1980	53	1
1981	56	2
1982	53	2	7.1	3.7	3.4	1.1	0.3	0.1	0.2		13	10	15	35	77		4.1	17	99				151	24	69.2	289			92		138	11	0.7	15.7	45	243.0	18.5	198
1983	55	1	7.1	4.1	3.0	1.4	1.1	0.3	0.8		21	26	47	48	48		6.7	109	152				219	48	136.0	175			98		51	15	1.0	15.0	177	283.0	62.5	106
1984	50	1
1985	41	1
1986	56	1
1987	49	1
1988	41	1																											119
1989	42	1
1990	53	1
1991	56	1
1992	39	1
1993	33	2
1994	46	2
1995	30	2
1996	33	1	6.6	4.5	2.1	2.1	1.1	0.4	0.7		21	15	22	62	46		4.8	130	167				159	54	86.6	92			92		83	9	0.9	10.0	145	283.0	51.2	138
1997	47	1
1998	46	1	7.2	4.4	2.8	1.6	0.7	0.2	0.5		40	65	62	59	51		6.5	145	190				211	45	143.8	111			98		37	7	0.9	7.8	105	366.0	28.7	261
1999	42	1
[truncated: 21,793 more rows]
[truncated: 132 more columns]
